# Supplementary material for: Genomic analyses of Asiatic Mouflon in Iran provide insights into the domestication and evolution of sheep
Source: Genet Sel Evol. 2025 Jun 13;57:31. doi: 10.1186/s12711-025-00978-y (PMC12164106; doi:10.1186/s12711-025-00978-y)
Supplement: Supplementary file 1 — Additional file1: Table S1. 788 samples information for autochromosome analysis. Table S2: 1104 samples information for mitochondria chromosome analysis. Table S3 337 samples information of Cyt-b sequence in this study. Table S4. 239 samples for Y chromosome analysis in this study. Table S5. Summary information of datasets for various analyses in this study. Table S6. Kinship of 32 O. gmelini samples. Table S7. Haplotype information of mitogenomes and Y chromosomes. Table S8. Likelihood estimates for different migration number calculated using OrientaGraph. Table S9. Haplotype information of Cyt-b sequences. Table S10. D-statistics from Iranian Asiatic mouflon to SSA populations. Table S11. Details for chromosome-level introgression across four breeds. Table S12. Common introgressed blocks from O.gmelini_2 into four SSA populations. Table S13. Population branch statisticof putative selective regions in the SSA population. Table S14. Overlaps regions among selected regions identified by PBS, introgression regions and QTLs regions. Table S15. Softwares used in this study. [file 12711_2025_978_MOESM1_ESM.xlsx]

## Sheet: Table S1
Table S1. 788 samples information for autochromosome analysis
Individuals' ID	Species	Geographic regions	Sampling locations	Species/breeds/populations	Codes	Sex	Accession Number	BioProject	References
BQ2602	Ovis aries	Africa	Ethiopia	Bonga sheep	BOG	NA	SRS6576542	PRJNA624020	Li et al. 2020
BQ2620	Ovis aries	Africa	Ethiopia	Bonga sheep	BOG	female	/	/	Lv et al., 2022
BQ2661	Ovis aries	Africa	Ethiopia	Bonga sheep	BOG	female	/	/	Lv et al., 2022
ETH-3062	Ovis aries	Africa	Ethiopia	Menz sheep	MEN	female	/	/	Lv et al., 2022
ETH-3155	Ovis aries	Africa	Ethiopia	Menz sheep	MEN	female	/	/	Lv et al., 2022
ETH-794	Ovis aries	Africa	Ethiopia	Menz sheep	MEN	female	/	/	Lv et al., 2022
EMZ1	Ovis aries	Africa	/	Ethiopian_Menz	MEN	female	SRS335697	PRJNA160933	Naval-Sanchez et al. 2018
FKD2702	Ovis aries	Africa	Ethiopia	Afar sheep	AFS	female	/	/	Lv et al., 2022
FKD2746	Ovis aries	Africa	Ethiopia	Afar sheep	AFS	female	SRS6576541	PRJNA624020	Li et al. 2020
FKD2759	Ovis aries	Africa	Ethiopia	Afar sheep	AFS	female	/	/	Lv et al., 2022
LBR2858	Ovis aries	Africa	Libya	Libyan Barberine	LBS	NA	SRS7154105	PRJNA645671	Deng et al. 2020
LBR2860	Ovis aries	Africa	Libya	Libyan Barberine	LBS	female	/	/	Lv et al., 2022
LBR2861	Ovis aries	Africa	Libya	Libyan Barberine	LBS	female	/	/	Lv et al., 2022
Sc11	Ovis aries	Africa	West Africa	Mbororo sheep	MBS	male	SRS7154225	PRJNA645671	Deng et al. 2020
Sc12	Ovis aries	Africa	West Africa	Mbororo sheep	MBS	male	SRS6576540	PRJNA624020	Li et al. 2020
Sc14	Ovis aries	Africa	West Africa	Mbororo sheep	MBS	NA	/	/	Lv et al., 2022
Sn16	Ovis aries	Africa	West Africa	Yankasa sheep	YAN	female	/	/	Lv et al., 2022
Sn5	Ovis aries	Africa	West Africa	Yankasa sheep	YAN	female	SRS6576569	PRJNA624020	Li et al. 2020
Sn8	Ovis aries	Africa	West Africa	Yankasa sheep	YAN	female	/	/	Lv et al., 2022
Wad-Sn16	Ovis aries	Africa	Chad	West African Dwarf sheep	WAD	female	SRS6576570	PRJNA624020	Li et al. 2020
Wad-Sn3	Ovis aries	Africa	Chad	West African Dwarf sheep	WAD	male	SRS7154175	PRJNA645671	Deng et al. 2020
Wad-Sn6	Ovis aries	Africa	Chad	West African Dwarf sheep	WAD	male	SRS7154186	PRJNA645671	Deng et al. 2020
uda-Sc2	Ovis aries	Africa	Chad	Uda sheep	UDA	female	/	/	Lv et al., 2022
uda-Sc3	Ovis aries	Africa	Chad	Uda sheep	UDA	female	SRS6576571	PRJNA624020	Li et al. 2020
17b	Ovis aries	Africa	Burkina Faso	Djiallonke sheep	DJI	female	/	/	Lv et al., 2022
83b	Ovis aries	Africa	Burkina Faso	Djiallonke sheep	DJI	male	SRS7154116	PRJNA645671	Deng et al. 2020
180b	Ovis aries	Africa	Burkina Faso	Djiallonke sheep	DJI	female	SRS6576572	PRJNA624020	Li et al. 2020
34	Ovis aries	Africa	Burkina Faso	Mossi sheep	MOS	male	SRS7154235	PRJNA645671	Deng et al. 2020
53	Ovis aries	Africa	Burkina Faso	Mossi sheep	MOS	male	SRS7154248	PRJNA645671	Deng et al. 2020
99	Ovis aries	Africa	Burkina Faso	Mossi sheep	MOS	female	SRS6576573	PRJNA624020	Li et al. 2020
103	Ovis aries	Africa	Burkina Faso	Sahelian sheep	SAH	male	SRS7154203	PRJNA645671	Deng et al. 2020
163	Ovis aries	Africa	Burkina Faso	Sahelian sheep	SAH	female	SRS6576575	PRJNA624020	Li et al. 2020
200	Ovis aries	Africa	Burkina Faso	Sahelian sheep	SAH	male	SRS7154214	PRJNA645671	Deng et al. 2020
18	Ovis aries	Africa	Egypt	Ossimi sheep	OSS	male	SRS7154247	PRJNA645671	Deng et al. 2020
19	Ovis aries	Africa	Egypt	Ossimi sheep	OSS	male	SRS7154246	PRJNA645671	Deng et al. 2020
20	Ovis aries	Africa	Egypt	Ossimi sheep	OSS	male	/	/	Lv et al., 2022
1	Ovis aries	Africa	Egypt	Rahmani sheep	RAH	male	SRS7154195	PRJNA645671	Deng et al. 2020
2	Ovis aries	Africa	Egypt	Rahmani sheep	RAH	male	SRS7154133	PRJNA645671	Deng et al. 2020
Egy-50	Ovis aries	Africa	Egypt	Rahmani sheep	RAH	male	/	/	Lv et al., 2022
6	Ovis aries	Africa	Egypt	Barki sheep	BAR	male	SRS7154144	PRJNA645671	Deng et al. 2020
7	Ovis aries	Africa	Egypt	Barki sheep	BAR	male	SRS7154155	PRJNA645671	Deng et al. 2020
11	Ovis aries	Africa	Egypt	Barki sheep	BAR	male	SRS7154094	PRJNA645671	Deng et al. 2020
KA-01	Ovis aries	Africa	West Africa	Cameroon sheep	CAM	male	SRS7154160	PRJNA645671	Deng et al. 2020
KA-02	Ovis aries	Africa	West Africa	Cameroon sheep	CAM	male	SRS7154161	PRJNA645671	Deng et al. 2020
KA-07	Ovis aries	Africa	West Africa	Cameroon sheep	CAM	NA	SRS6576539	PRJNA624020	Li et al. 2020
WDP142	Ovis aries	Africa	China	Dorper sheep	DPS	female	SRS6576633	PRJNA624020	Li et al. 2020
WDP147	Ovis aries	Africa	China	Dorper sheep	DPS	female	SRS6576551	PRJNA624020	Li et al. 2020
WDP149	Ovis aries	Africa	China	Dorper sheep	DPS	female	SRS6576550	PRJNA624020	Li et al. 2020
WDP153	Ovis aries	Africa	China	Dorper sheep	DPS	female	SRS6576549	PRJNA624020	Li et al. 2020
WDP155	Ovis aries	Africa	China	Dorper sheep	DPS	female	SRS6576548	PRJNA624020	Li et al. 2020
BDP357	Ovis aries	Africa	China	Dorper sheep	DPS	female	SRS6576634	PRJNA624020	Li et al. 2020
BDP370	Ovis aries	Africa	China	Dorper sheep	DPS	female	SRS6576635	PRJNA624020	Li et al. 2020
BDP358	Ovis aries	Africa	China	Dorper sheep	DPS	female	SRS6576636	PRJNA624020	Li et al. 2020
BDP360	Ovis aries	Africa	China	Dorper sheep	DPS	female	SRS6576637	PRJNA624020	Li et al. 2020
BDP369	Ovis aries	Africa	China	Dorper sheep	DPS	female	SRS6576638	PRJNA624020	Li et al. 2020
AWD1	Ovis aries	Africa	/	African_White_Dorper	AWD	female	SRS335725	PRJNA160933	Naval-Sanchez et al. 2018
AWD3	Ovis aries	Africa	/	African_White_Dorper	AWD	NA	SRS335724	PRJNA160933	Naval-Sanchez et al. 2018
RDA4	Ovis aries	Africa	/	Ronderib_Afrikaner	RDA	male	SRS335722	PRJNA160933	Naval-Sanchez et al. 2018
NQA11	Ovis aries	Africa	/	Namaqua_Afrikaner	NQA	female	SRS335740	PRJNA160933	Naval-Sanchez et al. 2018
BENI5	Ovis aries	Africa	Morocco	Beni Guil	BENI	male	ERS154706	PRJEB3137	/
SARD20	Ovis aries	Africa	Morocco	Beni Guil	BENI	female	ERS154844	PRJEB3137	/
TIMA1	Ovis aries	Africa	Morocco	Beni Guil	BENI	female	ERS154854	PRJEB3137	/
LOCA45	Ovis aries	Africa	Morocco	Boujaad	BOUJ	female	ERS154762	PRJEB3137	/
DMAN30	Ovis aries	Africa	Morocco	D'man	DMAN	female	ERS154734	PRJEB3137	/
SARD2	Ovis aries	Africa	Morocco	D'man	DMAN	female	ERS154814	PRJEB3137	/
DMAN9	Ovis aries	Africa	Morocco	D'man	DMAN	female	ERS154717	PRJEB3137	/
DMAN17	Ovis aries	Africa	Morocco	D'man	DMAN	male	ERS154725	PRJEB3137	/
DMAN29	Ovis aries	Africa	Morocco	D'man	DMAN	female	ERS154733	PRJEB3137	/
LOCA6	Ovis aries	Africa	Morocco	D'man	DMAN	female	ERS154743	PRJEB3137	/
LOCA7	Ovis aries	Africa	Morocco	D'man	DMAN	female	ERS154744	PRJEB3137	/
LOCA26	Ovis aries	Africa	Morocco	D'man	DMAN	female	ERS154756	PRJEB3137	/
LOCA28	Ovis aries	Africa	Morocco	D'man	DMAN	female	ERS154758	PRJEB3137	/
LOCA36	Ovis aries	Africa	Morocco	D'man	DMAN	male	ERS154765	PRJEB3137	/
LOCA37	Ovis aries	Africa	Morocco	D'man	DMAN	female	ERS154766	PRJEB3137	/
LOCA39	Ovis aries	Africa	Morocco	D'man	DMAN	female	ERS154767	PRJEB3137	/
LOCA48	Ovis aries	Africa	Morocco	D'man	DMAN	female	ERS154774	PRJEB3137	/
LOCA49	Ovis aries	Africa	Morocco	D'man	DMAN	female	ERS154768	PRJEB3137	/
LOCA60	Ovis aries	Africa	Morocco	D'man	DMAN	female	ERS154783	PRJEB3137	/
LOCA61	Ovis aries	Africa	Morocco	D'man	DMAN	female	ERS154784	PRJEB3137	/
LOCA62	Ovis aries	Africa	Morocco	D'man	DMAN	female	ERS154785	PRJEB3137	/
LOCA63	Ovis aries	Africa	Morocco	D'man	DMAN	female	ERS154787	PRJEB3137	/
TIMA15	Ovis aries	Africa	Morocco	D'man	DMAN	NA	ERS154799	PRJEB3137	/
TIMA16	Ovis aries	Africa	Morocco	D'man	DMAN	NA	ERS154798	PRJEB3137	/
NDZ4	Ovis aries	Africa	Morocco	D'man	DMAN	female	ERS154800	PRJEB3137	/
SARD11	Ovis aries	Africa	Morocco	D'man	DMAN	female	ERS154822	PRJEB3137	/
SARD12	Ovis aries	Africa	Morocco	D'man	DMAN	female	ERS154813	PRJEB3137	/
SARD17	Ovis aries	Africa	Morocco	D'man	DMAN	female	ERS154835	PRJEB3137	/
DMAN14	Ovis aries	Africa	Morocco	Local populations	LOCA	male	ERS154724	PRJEB3137	/
DMAN19	Ovis aries	Africa	Morocco	Local populations	LOCA	NA	ERS154726	PRJEB3137	/
LOCA11	Ovis aries	Africa	Morocco	Local populations	LOCA	female	ERS154751	PRJEB3137	/
LOCA40	Ovis aries	Africa	Morocco	Local populations	LOCA	female	ERS154776	PRJEB3137	/
DMAN4	Ovis aries	Africa	Morocco	Local populations	LOCA	female	ERS154709	PRJEB3137	/
LOCA65	Ovis aries	Africa	Morocco	Local populations	LOCA	female	ERS154802	PRJEB3137	/
LOCA68	Ovis aries	Africa	Morocco	Local populations	LOCA	male	ERS154805	PRJEB3137	/
OULE8	Ovis aries	Africa	Morocco	Local populations	LOCA	female	ERS154810	PRJEB3137	/
SARD1	Ovis aries	Africa	Morocco	Local populations	LOCA	female	ERS154811	PRJEB3137	/
DMAN3	Ovis aries	Africa	Morocco	Local populations	LOCA	female	ERS154708	PRJEB3137	/
SARD25	Ovis aries	Africa	Morocco	Local populations	LOCA	female	ERS154834	PRJEB3137	/
BENI6	Ovis aries	Africa	Morocco	Local populations	LOCA	male	ERS154699	PRJEB3137	/
BOUJ	Ovis aries	Africa	Morocco	Local populations	LOCA	female	ERS154705	PRJEB3137	/
DMAN2	Ovis aries	Africa	Morocco	Local populations	LOCA	male	ERS154707	PRJEB3137	/
DMAN5	Ovis aries	Africa	Morocco	Local populations	LOCA	male	ERS154710	PRJEB3137	/
DMAN7	Ovis aries	Africa	Morocco	Local populations	LOCA	female	ERS154712	PRJEB3137	/
DMAN13	Ovis aries	Africa	Morocco	Local populations	LOCA	female	ERS154723	PRJEB3137	/
DMAN16	Ovis aries	Africa	Morocco	Local populations	LOCA	NA	ERS154715	PRJEB3137	/
DMAN18	Ovis aries	Africa	Morocco	Local populations	LOCA	male	ERS154718	PRJEB3137	/
LOCA3	Ovis aries	Africa	Morocco	Local populations	LOCA	female	ERS154739	PRJEB3137	/
LOCA4	Ovis aries	Africa	Morocco	Local populations	LOCA	male	ERS154741	PRJEB3137	/
LOCA5	Ovis aries	Africa	Morocco	Local populations	LOCA	male	ERS154742	PRJEB3137	/
LOCA18	Ovis aries	Africa	Morocco	Local populations	LOCA	male	ERS154748	PRJEB3137	/
LOCA19	Ovis aries	Africa	Morocco	Local populations	LOCA	female	ERS154749	PRJEB3137	/
LOCA20	Ovis aries	Africa	Morocco	Local populations	LOCA	male	ERS154750	PRJEB3137	/
LOCA25	Ovis aries	Africa	Morocco	Local populations	LOCA	female	ERS154755	PRJEB3137	/
DMAN27	Ovis aries	Africa	Morocco	Local populations	LOCA	male	ERS154732	PRJEB3137	/
LOCA27	Ovis aries	Africa	Morocco	Local populations	LOCA	male	ERS154757	PRJEB3137	/
LOCA41	Ovis aries	Africa	Morocco	Local populations	LOCA	female	ERS154777	PRJEB3137	/
LOCA42	Ovis aries	Africa	Morocco	Local populations	LOCA	female	ERS154779	PRJEB3137	/
LOCA47	Ovis aries	Africa	Morocco	Local populations	LOCA	male	ERS154772	PRJEB3137	/
LOCA30	Ovis aries	Africa	Morocco	Local populations	LOCA	male	ERS154769	PRJEB3137	/
LOCA50	Ovis aries	Africa	Morocco	Local populations	LOCA	female	ERS154788	PRJEB3137	/
LOCA52	Ovis aries	Africa	Morocco	Local populations	LOCA	female	ERS154790	PRJEB3137	/
LOCA53	Ovis aries	Africa	Morocco	Local populations	LOCA	female	ERS154789	PRJEB3137	/
LOCA54	Ovis aries	Africa	Morocco	Local populations	LOCA	female	ERS154791	PRJEB3137	/
LOCA55	Ovis aries	Africa	Morocco	Local populations	LOCA	female	ERS154793	PRJEB3137	/
LOCA56	Ovis aries	Africa	Morocco	Local populations	LOCA	female	ERS154795	PRJEB3137	/
LOCA64	Ovis aries	Africa	Morocco	Local populations	LOCA	female	ERS154801	PRJEB3137	/
LOCA67	Ovis aries	Africa	Morocco	Local populations	LOCA	female	ERS154804	PRJEB3137	/
OULE2	Ovis aries	Africa	Morocco	Local populations	LOCA	female	ERS154815	PRJEB3137	/
OULE4	Ovis aries	Africa	Morocco	Local populations	LOCA	female	ERS154817	PRJEB3137	/
SARD9	Ovis aries	Africa	Morocco	Local populations	LOCA	female	ERS154821	PRJEB3137	/
SARD3	Ovis aries	Africa	Morocco	Local populations	LOCA	male	ERS154826	PRJEB3137	/
SARD4	Ovis aries	Africa	Morocco	Local populations	LOCA	female	ERS154828	PRJEB3137	/
SARD7	Ovis aries	Africa	Morocco	Local populations	LOCA	female	ERS154831	PRJEB3137	/
SARD8	Ovis aries	Africa	Morocco	Local populations	LOCA	female	ERS154832	PRJEB3137	/
SARD16	Ovis aries	Africa	Morocco	Local populations	LOCA	female	ERS154833	PRJEB3137	/
SARD13	Ovis aries	Africa	Morocco	Local populations	LOCA	female	ERS154836	PRJEB3137	/
SARD14	Ovis aries	Africa	Morocco	Local populations	LOCA	male	ERS154837	PRJEB3137	/
SARD15	Ovis aries	Africa	Morocco	Local populations	LOCA	female	ERS154827	PRJEB3137	/
SARD24	Ovis aries	Africa	Morocco	Local populations	LOCA	female	ERS154839	PRJEB3137	/
SARD18	Ovis aries	Africa	Morocco	Local populations	LOCA	female	ERS154842	PRJEB3137	/
SARD22	Ovis aries	Africa	Morocco	Local populations	LOCA	female	ERS154846	PRJEB3137	/
SARD23	Ovis aries	Africa	Morocco	Local populations	LOCA	female	ERS154845	PRJEB3137	/
TIMA3	Ovis aries	Africa	Morocco	Local populations	LOCA	female	ERS154847	PRJEB3137	/
SARD27	Ovis aries	Africa	Morocco	Local populations	LOCA	female	ERS154853	PRJEB3137	/
TIMA12	Ovis aries	Africa	Morocco	Local populations	LOCA	female	ERS154848	PRJEB3137	/
TIMA14	Ovis aries	Africa	Morocco	Local populations	LOCA	male	ERS154850	PRJEB3137	/
TIMA4	Ovis aries	Africa	Morocco	Local populations	LOCA	female	ERS154857	PRJEB3137	/
TIMA6	Ovis aries	Africa	Morocco	Local populations	LOCA	male	ERS154860	PRJEB3137	/
TIMA10	Ovis aries	Africa	Morocco	Local populations	LOCA	male	ERS154704	PRJEB3137	/
TIMA9	Ovis aries	Africa	Morocco	Ouled Djellal	OULE	female	ERS154861	PRJEB3137	/
OULE3	Ovis aries	Africa	Morocco	Ouled Djellal	OULE	female	ERS154816	PRJEB3137	/
TIMA2	Ovis aries	Africa	Morocco	Ouled Djellal	OULE	female	ERS154855	PRJEB3137	/
TIMA11	Ovis aries	Africa	Morocco	Ouled Djellal	OULE	female	ERS154849	PRJEB3137	/
TIMA5	Ovis aries	Africa	Morocco	Ouled Djellal	OULE	male	ERS154859	PRJEB3137	/
SARD26	Ovis aries	Africa	Morocco	Ouled Djellal	OULE	female	ERS154851	PRJEB3137	/
LOCA13	Ovis aries	Africa	Morocco	Sardi	SARD	NA	ERS154746	PRJEB3137	/
LOCA35	Ovis aries	Africa	Morocco	Sardi	SARD	female	ERS154764	PRJEB3137	/
BENI1	Ovis aries	Africa	Morocco	Sardi	SARD	male	ERS154701	PRJEB3137	/
DMAN8	Ovis aries	Africa	Morocco	Sardi	SARD	male	ERS154716	PRJEB3137	/
DMAN10	Ovis aries	Africa	Morocco	Sardi	SARD	female	ERS154720	PRJEB3137	/
DMAN11	Ovis aries	Africa	Morocco	Sardi	SARD	female	ERS154721	PRJEB3137	/
DMAN12	Ovis aries	Africa	Morocco	Sardi	SARD	female	ERS154722	PRJEB3137	/
DMAN20	Ovis aries	Africa	Morocco	Sardi	SARD	female	ERS154727	PRJEB3137	/
DMAN21	Ovis aries	Africa	Morocco	Sardi	SARD	female	ERS154728	PRJEB3137	/
DMAN22	Ovis aries	Africa	Morocco	Sardi	SARD	female	ERS154729	PRJEB3137	/
DMAN23	Ovis aries	Africa	Morocco	Sardi	SARD	female	ERS154730	PRJEB3137	/
DMAN26	Ovis aries	Africa	Morocco	Sardi	SARD	female	ERS154731	PRJEB3137	/
LOCA1	Ovis aries	Africa	Morocco	Sardi	SARD	female	ERS154737	PRJEB3137	/
LOCA2	Ovis aries	Africa	Morocco	Sardi	SARD	female	ERS154738	PRJEB3137	/
LOCA12	Ovis aries	Africa	Morocco	Sardi	SARD	female	ERS154745	PRJEB3137	/
LOCA14	Ovis aries	Africa	Morocco	Sardi	SARD	female	ERS154747	PRJEB3137	/
LOCA16	Ovis aries	Africa	Morocco	Sardi	SARD	female	ERS154740	PRJEB3137	/
LOCA23	Ovis aries	Africa	Morocco	Sardi	SARD	male	ERS154753	PRJEB3137	/
LOCA24	Ovis aries	Africa	Morocco	Sardi	SARD	NA	ERS154754	PRJEB3137	/
LOCA21	Ovis aries	Africa	Morocco	Sardi	SARD	female	ERS154759	PRJEB3137	/
LOCA22	Ovis aries	Africa	Morocco	Sardi	SARD	male	ERS154752	PRJEB3137	/
LOCA33	Ovis aries	Africa	Morocco	Sardi	SARD	female	ERS154761	PRJEB3137	/
LOCA34	Ovis aries	Africa	Morocco	Sardi	SARD	female	ERS154763	PRJEB3137	/
LOCA46	Ovis aries	Africa	Morocco	Sardi	SARD	NA	ERS154771	PRJEB3137	/
SARD10	Ovis aries	Africa	Morocco	Sardi	SARD	male	ERS154823	PRJEB3137	/
SARD19	Ovis aries	Africa	Morocco	Sardi	SARD	female	ERS154843	PRJEB3137	/
LOCA59	Ovis aries	Africa	Morocco	Timahdite	TIMA	female	ERS154782	PRJEB3137	/
LOCA72	Ovis aries	Africa	Morocco	Timahdite	TIMA	female	ERS154797	PRJEB3137	/
LOCA44	Ovis aries	Africa	Morocco	Timahdite	TIMA	female	ERS154780	PRJEB3137	/
LOCA58	Ovis aries	Africa	Morocco	Timahdite	TIMA	female	ERS154781	PRJEB3137	/
LOCA31	Ovis aries	Africa	Morocco	Timahdite	TIMA	female	ERS154770	PRJEB3137	/
LOCA69	Ovis aries	Africa	Morocco	Timahdite	TIMA	female	ERS154794	PRJEB3137	/
LOCA70	Ovis aries	Africa	Morocco	Timahdite	TIMA	female	ERS154808	PRJEB3137	/
LOCA71	Ovis aries	Africa	Morocco	Timahdite	TIMA	female	ERS154809	PRJEB3137	/
OULE5	Ovis aries	Africa	Morocco	Timahdite	TIMA	male	ERS154819	PRJEB3137	/
OULE7	Ovis aries	Africa	Morocco	Timahdite	TIMA	female	ERS154820	PRJEB3137	/
SARD5	Ovis aries	Africa	Morocco	Timahdite	TIMA	female	ERS154829	PRJEB3137	/
SARD6	Ovis aries	Africa	Morocco	Timahdite	TIMA	female	ERS154830	PRJEB3137	/
LOCA57	Ovis aries	Africa	Morocco	Timahdite	TIMA	male	ERS154796	PRJEB3137	/
LOCA10	Ovis aries	Africa	Morocco	unknown	UNKN	female	ERS154698	PRJEB3137	/
BA42	Ovis aries	Central-and-East Asia	Monglia	Bayad sheep	BAY	female	/	/	Lv et al., 2022
BA49	Ovis aries	Central-and-East Asia	Monglia	Bayad sheep	BAY	female	/	/	Lv et al., 2022
BA60	Ovis aries	Central-and-East Asia	Monglia	Bayad sheep	BAY	male	SRS7154128	PRJNA645671	Deng et al. 2020
MG13	Ovis aries	Central-and-East Asia	Monglia	Darkhad sheep	DAR	female	/	/	Lv et al., 2022
MG17	Ovis aries	Central-and-East Asia	Monglia	Darkhad sheep	DAR	female	/	/	Lv et al., 2022
MG23	Ovis aries	Central-and-East Asia	Monglia	Darkhad sheep	DAR	female	/	/	Lv et al., 2022
MG363	Ovis aries	Central-and-East Asia	Monglia	Barga sheep	BAG	NA	/	/	Lv et al., 2022
MG366	Ovis aries	Central-and-East Asia	Monglia	Barga sheep	BAG	male	SRS7154129	PRJNA645671	Deng et al. 2020
MG367	Ovis aries	Central-and-East Asia	Monglia	Barga sheep	BAG	male	SRS7154130	PRJNA645671	Deng et al. 2020
KH338	Ovis aries	Central-and-East Asia	Monglia	Khotont sheep	KHO	female	/	/	Lv et al., 2022
KH340	Ovis aries	Central-and-East Asia	Monglia	Khotont sheep	KHO	female	/	/	Lv et al., 2022
KH348	Ovis aries	Central-and-East Asia	Monglia	Khotont sheep	KHO	male	SRS7154132	PRJNA645671	Deng et al. 2020
TA282	Ovis aries	Central-and-East Asia	Monglia	Tamir sheep	TAM	female	/	/	Lv et al., 2022
TA298	Ovis aries	Central-and-East Asia	Monglia	Tamir sheep	TAM	female	/	/	Lv et al., 2022
TA304	Ovis aries	Central-and-East Asia	Monglia	Tamir sheep	TAM	male	SRS7154131	PRJNA645671	Deng et al. 2020
SXW30	Ovis aries	Central-and-East Asia	China	Small Tailed Han sheep	SXW	female	SRS6576632	PRJNA624020	Li et al. 2020
SXW19	Ovis aries	Central-and-East Asia	China	Small Tailed Han sheep	SXW	female	SRS6576559	PRJNA624020	Li et al. 2020
SXW29	Ovis aries	Central-and-East Asia	China	Small Tailed Han sheep	SXW	female	SRS6576664	PRJNA624020	Li et al. 2020
SXW16	Ovis aries	Central-and-East Asia	China	Small Tailed Han sheep	SXW	female	SRS6576479	PRJNA624020	Li et al. 2020
SXW17	Ovis aries	Central-and-East Asia	China	Small Tailed Han sheep	SXW	female	SRS6576480	PRJNA624020	Li et al. 2020
SXW20	Ovis aries	Central-and-East Asia	China	Small Tailed Han sheep	SXW	female	SRS6576578	PRJNA624020	Li et al. 2020
SXW23	Ovis aries	Central-and-East Asia	China	Small Tailed Han sheep	SXW	female	SRS6576584	PRJNA624020	Li et al. 2020
SXW25	Ovis aries	Central-and-East Asia	China	Small Tailed Han sheep	SXW	female	SRS6576590	PRJNA624020	Li et al. 2020
SXW26	Ovis aries	Central-and-East Asia	China	Small Tailed Han sheep	SXW	female	SRS6576686	PRJNA624020	Li et al. 2020
SXW28	Ovis aries	Central-and-East Asia	China	Small Tailed Han sheep	SXW	female	SRS6576675	PRJNA624020	Li et al. 2020
WDS123	Ovis aries	Central-and-East Asia	China	Wadi sheep	WDS	female	SRS6576591	PRJNA624020	Li et al. 2020
WDS14	Ovis aries	Central-and-East Asia	China	Wadi sheep	WDS	female	SRS6576695	PRJNA624020	Li et al. 2020
WDS109	Ovis aries	Central-and-East Asia	China	Wadi sheep	WDS	female	SRS6576693	PRJNA624020	Li et al. 2020
WDS112	Ovis aries	Central-and-East Asia	China	Wadi sheep	WDS	female	SRS6576692	PRJNA624020	Li et al. 2020
WDS149	Ovis aries	Central-and-East Asia	China	Wadi sheep	WDS	female	SRS6576690	PRJNA624020	Li et al. 2020
WDS53	Ovis aries	Central-and-East Asia	China	Wadi sheep	WDS	female	SRS6576688	PRJNA624020	Li et al. 2020
WDS60	Ovis aries	Central-and-East Asia	China	Wadi sheep	WDS	female	SRS6576687	PRJNA624020	Li et al. 2020
WDS115	Ovis aries	Central-and-East Asia	China	Wadi sheep	WDS	female	SRS7154168	PRJNA645671	Deng et al. 2020
WDS121	Ovis aries	Central-and-East Asia	China	Wadi sheep	WDS	female	SRS7154169	PRJNA645671	Deng et al. 2020
WDS50	Ovis aries	Central-and-East Asia	China	Wadi sheep	WDS	female	SRS7154170	PRJNA645671	Deng et al. 2020
WDS102	Ovis aries	Central-and-East Asia	China	Wadi sheep	WDS	female	SRS6576694	PRJNA624020	Li et al. 2020
WDS148	Ovis aries	Central-and-East Asia	China	Wadi sheep	WDS	female	SRS6576691	PRJNA624020	Li et al. 2020
WDS163	Ovis aries	Central-and-East Asia	China	Wadi sheep	WDS	female	SRS6576689	PRJNA624020	Li et al. 2020
WDS65	Ovis aries	Central-and-East Asia	China	Wadi sheep	WDS	female	/	/	Lv et al., 2022
WDS96	Ovis aries	Central-and-East Asia	China	Wadi sheep	WDS	female	/	/	Lv et al., 2022
WDS98	Ovis aries	Central-and-East Asia	China	Wadi sheep	WDS	female	/	/	Lv et al., 2022
WDS201	Ovis aries	Central-and-East Asia	China	Wadi sheep	WDS	female	/	/	Lv et al., 2022
WDS202	Ovis aries	Central-and-East Asia	China	Wadi sheep	WDS	female	/	/	Lv et al., 2022
WDS150	Ovis aries	Central-and-East Asia	China	Wadi sheep	WDS	female	/	/	Lv et al., 2022
WDS108	Ovis aries	Central-and-East Asia	China	Wadi sheep	WDS	female	/	/	Lv et al., 2022
SSS44	Ovis aries	Central-and-East Asia	China	Sishui Fur sheep	SSS	male	SRS6576443	PRJNA624020	Li et al. 2020
SSS45	Ovis aries	Central-and-East Asia	China	Sishui Fur sheep	SSS	male	SRS6576453	PRJNA624020	Li et al. 2020
SSS46	Ovis aries	Central-and-East Asia	China	Sishui Fur sheep	SSS	male	SRS6576464	PRJNA624020	Li et al. 2020
SSS32	Ovis aries	Central-and-East Asia	China	Sishui Fur sheep	SSS	male	SRS6576481	PRJNA624020	Li et al. 2020
SSS35	Ovis aries	Central-and-East Asia	China	Sishui Fur sheep	SSS	male	SRS6576492	PRJNA624020	Li et al. 2020
SSS37	Ovis aries	Central-and-East Asia	China	Sishui Fur sheep	SSS	male	SRS6576503	PRJNA624020	Li et al. 2020
SSS39	Ovis aries	Central-and-East Asia	China	Sishui Fur sheep	SSS	male	SRS6576514	PRJNA624020	Li et al. 2020
SSS40	Ovis aries	Central-and-East Asia	China	Sishui Fur sheep	SSS	male	SRS6576597	PRJNA624020	Li et al. 2020
SSS41	Ovis aries	Central-and-East Asia	China	Sishui Fur sheep	SSS	male	SRS6576608	PRJNA624020	Li et al. 2020
SSS43	Ovis aries	Central-and-East Asia	China	Sishui Fur sheep	SSS	male	SRS6576619	PRJNA624020	Li et al. 2020
HDW47	Ovis aries	Central-and-East Asia	China	Large Tailed Han sheep	HDW	female	SRS6576560	PRJNA624020	Li et al. 2020
HDW51	Ovis aries	Central-and-East Asia	China	Large Tailed Han sheep	HDW	female	SRS6576662	PRJNA624020	Li et al. 2020
HDW52	Ovis aries	Central-and-East Asia	China	Large Tailed Han sheep	HDW	female	SRS6576576	PRJNA624020	Li et al. 2020
HDW48	Ovis aries	Central-and-East Asia	China	Large Tailed Han sheep	HDW	female	SRS6576567	PRJNA624020	Li et al. 2020
HDW49	Ovis aries	Central-and-East Asia	China	Large Tailed Han sheep	HDW	female	SRS6576574	PRJNA624020	Li et al. 2020
HDW50	Ovis aries	Central-and-East Asia	China	Large Tailed Han sheep	HDW	female	SRS6576530	PRJNA624020	Li et al. 2020
HDW54	Ovis aries	Central-and-East Asia	China	Large Tailed Han sheep	HDW	female	SRS6576641	PRJNA624020	Li et al. 2020
HDW56	Ovis aries	Central-and-East Asia	China	Large Tailed Han sheep	HDW	female	SRS6576642	PRJNA624020	Li et al. 2020
HDW59	Ovis aries	Central-and-East Asia	China	Large Tailed Han sheep	HDW	female	SRS6576640	PRJNA624020	Li et al. 2020
HDW60	Ovis aries	Central-and-East Asia	China	Large Tailed Han sheep	HDW	female	SRS6576639	PRJNA624020	Li et al. 2020
HU62	Ovis aries	Central-and-East Asia	China	Hu sheep	HUS	female	SRS6576579	PRJNA624020	Li et al. 2020
HU65	Ovis aries	Central-and-East Asia	China	Hu sheep	HUS	female	SRS6576582	PRJNA624020	Li et al. 2020
HU69	Ovis aries	Central-and-East Asia	China	Hu sheep	HUS	female	SRS6576477	PRJNA624020	Li et al. 2020
HU63	Ovis aries	Central-and-East Asia	China	Hu sheep	HUS	female	SRS6576580	PRJNA624020	Li et al. 2020
HU64	Ovis aries	Central-and-East Asia	China	Hu sheep	HUS	female	SRS6576581	PRJNA624020	Li et al. 2020
HU66	Ovis aries	Central-and-East Asia	China	Hu sheep	HUS	female	SRS6576583	PRJNA624020	Li et al. 2020
HU68	Ovis aries	Central-and-East Asia	China	Hu sheep	HUS	female	SRS6576478	PRJNA624020	Li et al. 2020
HU73	Ovis aries	Central-and-East Asia	China	Hu sheep	HUS	female	SRS6576476	PRJNA624020	Li et al. 2020
HU75	Ovis aries	Central-and-East Asia	China	Hu sheep	HUS	female	SRS6576475	PRJNA624020	Li et al. 2020
HU76	Ovis aries	Central-and-East Asia	China	Hu sheep	HUS	female	SRS6576474	PRJNA624020	Li et al. 2020
TAN79	Ovis aries	Central-and-East Asia	China	Tan sheep	TAN	female	SRS6576586	PRJNA624020	Li et al. 2020
TAN86	Ovis aries	Central-and-East Asia	China	Tan sheep	TAN	female	SRS6576589	PRJNA624020	Li et al. 2020
TAN87	Ovis aries	Central-and-East Asia	China	Tan sheep	TAN	female	SRS6576473	PRJNA624020	Li et al. 2020
TAN78	Ovis aries	Central-and-East Asia	China	Tan sheep	TAN	female	SRS6576585	PRJNA624020	Li et al. 2020
TAN80	Ovis aries	Central-and-East Asia	China	Tan sheep	TAN	female	SRS6576587	PRJNA624020	Li et al. 2020
TAN82	Ovis aries	Central-and-East Asia	China	Tan sheep	TAN	female	SRS6576588	PRJNA624020	Li et al. 2020
TAN88	Ovis aries	Central-and-East Asia	China	Tan sheep	TAN	female	SRS6576472	PRJNA624020	Li et al. 2020
TAN89	Ovis aries	Central-and-East Asia	China	Tan sheep	TAN	female	SRS6576698	PRJNA624020	Li et al. 2020
TAN90	Ovis aries	Central-and-East Asia	China	Tan sheep	TAN	female	SRS6576697	PRJNA624020	Li et al. 2020
TAN91	Ovis aries	Central-and-East Asia	China	Tan sheep	TAN	female	SRS6576696	PRJNA624020	Li et al. 2020
AL117	Ovis aries	Central-and-East Asia	China	Altay sheep	ALS	female	SRS6576668	PRJNA624020	Li et al. 2020
AL118	Ovis aries	Central-and-East Asia	China	Altay sheep	ALS	female	SRS6576666	PRJNA624020	Li et al. 2020
AL119	Ovis aries	Central-and-East Asia	China	Altay sheep	ALS	female	SRS6576667	PRJNA624020	Li et al. 2020
AL109	Ovis aries	Central-and-East Asia	China	Altay sheep	ALS	female	SRS6576674	PRJNA624020	Li et al. 2020
AL111	Ovis aries	Central-and-East Asia	China	Altay sheep	ALS	female	SRS6576673	PRJNA624020	Li et al. 2020
AL113	Ovis aries	Central-and-East Asia	China	Altay sheep	ALS	female	SRS6576672	PRJNA624020	Li et al. 2020
AL114	Ovis aries	Central-and-East Asia	China	Altay sheep	ALS	female	SRS6576671	PRJNA624020	Li et al. 2020
AL115	Ovis aries	Central-and-East Asia	China	Altay sheep	ALS	female	SRS6576670	PRJNA624020	Li et al. 2020
AL116	Ovis aries	Central-and-East Asia	China	Altay sheep	ALS	female	SRS6576669	PRJNA624020	Li et al. 2020
AL120	Ovis aries	Central-and-East Asia	China	Altay sheep	ALS	female	SRS6576665	PRJNA624020	Li et al. 2020
BSB123	Ovis aries	Central-and-East Asia	China	Bashibai sheep	BSB	female	SRS6576663	PRJNA624020	Li et al. 2020
BSB126	Ovis aries	Central-and-East Asia	China	Bashibai sheep	BSB	female	SRS6576555	PRJNA624020	Li et al. 2020
BSB128	Ovis aries	Central-and-East Asia	China	Bashibai sheep	BSB	female	SRS6576554	PRJNA624020	Li et al. 2020
BSB129	Ovis aries	Central-and-East Asia	China	Bashibai sheep	BSB	female	SRS6576553	PRJNA624020	Li et al. 2020
BSB130	Ovis aries	Central-and-East Asia	China	Bashibai sheep	BSB	female	SRS6576552	PRJNA624020	Li et al. 2020
BSB136	Ovis aries	Central-and-East Asia	China	Bashibai sheep	BSB	female	SRS6576627	PRJNA624020	Li et al. 2020
BSB137	Ovis aries	Central-and-East Asia	China	Bashibai sheep	BSB	female	SRS6576628	PRJNA624020	Li et al. 2020
BSB139	Ovis aries	Central-and-East Asia	China	Bashibai sheep	BSB	female	SRS6576629	PRJNA624020	Li et al. 2020
BSB140	Ovis aries	Central-and-East Asia	China	Bashibai sheep	BSB	female	SRS6576630	PRJNA624020	Li et al. 2020
BSB141	Ovis aries	Central-and-East Asia	China	Bashibai sheep	BSB	female	SRS6576631	PRJNA624020	Li et al. 2020
CLS222	Ovis aries	Central-and-East Asia	China	Cele Black sheep	CLS	female	SRS6576515	PRJNA624020	Li et al. 2020
CLS226	Ovis aries	Central-and-East Asia	China	Cele Black sheep	CLS	female	SRS6576516	PRJNA624020	Li et al. 2020
CLS234	Ovis aries	Central-and-East Asia	China	Cele Black sheep	CLS	female	SRS6576592	PRJNA624020	Li et al. 2020
CLS227	Ovis aries	Central-and-East Asia	China	Cele Black sheep	CLS	female	SRS6576517	PRJNA624020	Li et al. 2020
CLS228	Ovis aries	Central-and-East Asia	China	Cele Black sheep	CLS	female	SRS6576518	PRJNA624020	Li et al. 2020
CLS233	Ovis aries	Central-and-East Asia	China	Cele Black sheep	CLS	female	SRS6576519	PRJNA624020	Li et al. 2020
CLS235	Ovis aries	Central-and-East Asia	China	Cele Black sheep	CLS	female	SRS6576593	PRJNA624020	Li et al. 2020
CLSA	Ovis aries	Central-and-East Asia	China	Cele Black sheep	CLS	female	SRS6576594	PRJNA624020	Li et al. 2020
CLSB	Ovis aries	Central-and-East Asia	China	Cele Black sheep	CLS	female	SRS6576595	PRJNA624020	Li et al. 2020
CLSD	Ovis aries	Central-and-East Asia	China	Cele Black sheep	CLS	female	SRS6576596	PRJNA624020	Li et al. 2020
DQS15	Ovis aries	Central-and-East Asia	China	Diqing sheep	DQS	NA	SRS7154166	PRJNA645671	Deng et al. 2020
DQS9	Ovis aries	Central-and-East Asia	China	Diqing sheep	DQS	female	/	/	Lv et al., 2022
DQS16	Ovis aries	Central-and-East Asia	China	Diqing sheep	DQS	male	SRS7154167	PRJNA645671	Deng et al. 2020
GNM327	Ovis aries	Central-and-East Asia	China	Tibetan sheep	GMA	female	SRS10296365	PRJNA764308	Chen et al. 2021
GNM330	Ovis aries	Central-and-East Asia	China	Tibetan sheep	GMA	female	SRS10296364	PRJNA764308	Chen et al. 2021
GNM341	Ovis aries	Central-and-East Asia	China	Tibetan sheep	GMA	male	SRS7154098	PRJNA645671	Deng et al. 2020
HS50	Ovis aries	Central-and-East Asia	China	Kazakh sheep	KAZ	female	/	/	Lv et al., 2022
HS51	Ovis aries	Central-and-East Asia	China	Kazakh sheep	KAZ	female	/	/	Lv et al., 2022
HS56	Ovis aries	Central-and-East Asia	China	Kazakh sheep	KAZ	female	/	/	Lv et al., 2022
HZS18	Ovis aries	Central-and-East Asia	China	Hanzhong sheep	HZS	male	SRS7154111	PRJNA645671	Deng et al. 2020
HZS19	Ovis aries	Central-and-East Asia	China	Hanzhong sheep	HZS	female	/	/	Lv et al., 2022
HZS1	Ovis aries	Central-and-East Asia	China	Hanzhong sheep	HZS	female	/	/	Lv et al., 2022
CJL285	Ovis aries	Central-and-East Asia	China	Tibetan sheep	SAJ	male	SRS7154099	PRJNA645671	Deng et al. 2020
CJL289	Ovis aries	Central-and-East Asia	China	Tibetan sheep	SAJ	female	/	/	Lv et al., 2022
CJL300	Ovis aries	Central-and-East Asia	China	Tibetan sheep	SAJ	male	SRS7154100	PRJNA645671	Deng et al. 2020
MXS2	Ovis aries	Central-and-East Asia	China	Minxian Black Fur sheep	MXS	female	/	/	Lv et al., 2022
MXS30	Ovis aries	Central-and-East Asia	China	Minxian Black Fur sheep	MXS	female	/	/	Lv et al., 2022
MXS10	Ovis aries	Central-and-East Asia	China	Minxian Black Fur sheep	MXS	female	/	/	Lv et al., 2022
SAB311	Ovis aries	Central-and-East Asia	China	Tibetan sheep	SAB	female	/	/	Lv et al., 2022
SAB319	Ovis aries	Central-and-East Asia	China	Tibetan sheep	SAB	male	SRS7154101	PRJNA645671	Deng et al. 2020
SAB322	Ovis aries	Central-and-East Asia	China	Tibetan sheep	SAB	male	SRS7154102	PRJNA645671	Deng et al. 2020
TCS3	Ovis aries	Central-and-East Asia	China	Tengchong sheep	TCS	male	SRS7154108	PRJNA645671	Deng et al. 2020
TCS4	Ovis aries	Central-and-East Asia	China	Tengchong sheep	TCS	male	SRS7154109	PRJNA645671	Deng et al. 2020
TCS7	Ovis aries	Central-and-East Asia	China	Tengchong sheep	TCS	male	SRS7154110	PRJNA645671	Deng et al. 2020
THQ11	Ovis aries	Central-and-East Asia	China	Taihang Fur sheep	THQ	male	SRS7154112	PRJNA645671	Deng et al. 2020
THQ5	Ovis aries	Central-and-East Asia	China	Taihang Fur sheep	THQ	female	/	/	Lv et al., 2022
THQ9	Ovis aries	Central-and-East Asia	China	Taihang Fur sheep	THQ	female	/	/	Lv et al., 2022
WZS11	Ovis aries	Central-and-East Asia	China	Ujimqin sheep	WZS	female	/	/	Lv et al., 2022
WZS26	Ovis aries	Central-and-East Asia	China	Ujimqin sheep	WZS	male	SRS7154126	PRJNA645671	Deng et al. 2020
WZS33	Ovis aries	Central-and-East Asia	China	Ujimqin sheep	WZS	male	SRS7154127	PRJNA645671	Deng et al. 2020
ZJZ225	Ovis aries	Central-and-East Asia	China	Tibetan sheep	ZRJ	female	/	/	Lv et al., 2022
ZJZ226	Ovis aries	Central-and-East Asia	China	Tibetan sheep	ZRJ	female	/	/	Lv et al., 2022
ZJZ242	Ovis aries	Central-and-East Asia	China	Tibetan sheep	ZRJ	male	SRS7154103	PRJNA645671	Deng et al. 2020
ZLX154	Ovis aries	Central-and-East Asia	China	Tibetan sheep	ZLX	male	SRS7154104	PRJNA645671	Deng et al. 2020
ZLX160	Ovis aries	Central-and-East Asia	China	Tibetan sheep	ZLX	male	SRS7154106	PRJNA645671	Deng et al. 2020
ZLX161	Ovis aries	Central-and-East Asia	China	Tibetan sheep	ZLX	male	SRS7154107	PRJNA645671	Deng et al. 2020
LB15	Ovis aries	Central-and-East Asia	China	Lop sheep	LOP	female	SRS7154163	PRJNA645671	Deng et al. 2020
LB16	Ovis aries	Central-and-East Asia	China	Lop sheep	LOP	male	SRS7154097	PRJNA645671	Deng et al. 2020
LB46	Ovis aries	Central-and-East Asia	China	Lop sheep	LOP	female	SRS7154165	PRJNA645671	Deng et al. 2020
DLS249	Ovis aries	Central-and-East Asia	China	Duolang sheep	DLS	female	SRS6576598	PRJNA624020	Li et al. 2020
DLS305	Ovis aries	Central-and-East Asia	China	Duolang sheep	DLS	male	SRS6576599	PRJNA624020	Li et al. 2020
DLS313	Ovis aries	Central-and-East Asia	China	Duolang sheep	DLS	male	SRS6576602	PRJNA624020	Li et al. 2020
DLS309	Ovis aries	Central-and-East Asia	China	Duolang sheep	DLS	male	SRS6576600	PRJNA624020	Li et al. 2020
DLS311	Ovis aries	Central-and-East Asia	China	Duolang sheep	DLS	male	SRS6576601	PRJNA624020	Li et al. 2020
DLS317	Ovis aries	Central-and-East Asia	China	Duolang sheep	DLS	male	SRS6576603	PRJNA624020	Li et al. 2020
DLS325	Ovis aries	Central-and-East Asia	China	Duolang sheep	DLS	female	SRS6576605	PRJNA624020	Li et al. 2020
DLS333	Ovis aries	Central-and-East Asia	China	Duolang sheep	DLS	female	SRS6576604	PRJNA624020	Li et al. 2020
DLS334	Ovis aries	Central-and-East Asia	China	Duolang sheep	DLS	female	SRS6576606	PRJNA624020	Li et al. 2020
DLS348	Ovis aries	Central-and-East Asia	China	Duolang sheep	DLS	female	SRS6576607	PRJNA624020	Li et al. 2020
MFW157	Ovis aries	Central-and-East Asia	China	Chinese Merino sheep(fine wool)	MFW	female	SRS6576482	PRJNA624020	Li et al. 2020
MFW159	Ovis aries	Central-and-East Asia	China	Chinese Merino sheep(fine wool)	MFW	female	SRS6576483	PRJNA624020	Li et al. 2020
MFW170	Ovis aries	Central-and-East Asia	China	Chinese Merino sheep(fine wool)	MFW	female	SRS6576491	PRJNA624020	Li et al. 2020
MFW160	Ovis aries	Central-and-East Asia	China	Chinese Merino sheep (fine wool)	MFW	female	SRS6576484	PRJNA624020	Li et al. 2020
MFW161	Ovis aries	Central-and-East Asia	China	Chinese Merino sheep (fine wool)	MFW	female	SRS6576485	PRJNA624020	Li et al. 2020
MFW163	Ovis aries	Central-and-East Asia	China	Chinese Merino sheep (fine wool)	MFW	female	SRS6576486	PRJNA624020	Li et al. 2020
MFW164	Ovis aries	Central-and-East Asia	China	Chinese Merino sheep (fine wool)	MFW	female	SRS6576487	PRJNA624020	Li et al. 2020
MFW165	Ovis aries	Central-and-East Asia	China	Chinese Merino sheep (fine wool)	MFW	female	SRS6576488	PRJNA624020	Li et al. 2020
MFW167	Ovis aries	Central-and-East Asia	China	Chinese Merino sheep (fine wool)	MFW	female	SRS6576489	PRJNA624020	Li et al. 2020
MFW169	Ovis aries	Central-and-East Asia	China	Chinese Merino sheep (fine wool)	MFW	female	SRS6576490	PRJNA624020	Li et al. 2020
MSF173	Ovis aries	Central-and-East Asia	China	Chinese Merino sheep(super fine wool)	MSF	female	SRS6576493	PRJNA624020	Li et al. 2020
MSF177	Ovis aries	Central-and-East Asia	China	Chinese Merino sheep(super fine wool)	MSF	female	SRS6576497	PRJNA624020	Li et al. 2020
MSF181	Ovis aries	Central-and-East Asia	China	Chinese Merino sheep(super fine wool)	MSF	female	SRS6576499	PRJNA624020	Li et al. 2020
MSF174	Ovis aries	Central-and-East Asia	China	Chinese Merino sheep (super fine wool)	MSF	female	SRS6576494	PRJNA624020	Li et al. 2020
MSF175	Ovis aries	Central-and-East Asia	China	Chinese Merino sheep (super fine wool)	MSF	female	SRS6576495	PRJNA624020	Li et al. 2020
MSF176	Ovis aries	Central-and-East Asia	China	Chinese Merino sheep (super fine wool)	MSF	female	SRS6576496	PRJNA624020	Li et al. 2020
MSF180	Ovis aries	Central-and-East Asia	China	Chinese Merino sheep (super fine wool)	MSF	female	SRS6576498	PRJNA624020	Li et al. 2020
MSF184	Ovis aries	Central-and-East Asia	China	Chinese Merino sheep (super fine wool)	MSF	female	SRS6576500	PRJNA624020	Li et al. 2020
MSF186	Ovis aries	Central-and-East Asia	China	Chinese Merino sheep (super fine wool)	MSF	female	SRS6576501	PRJNA624020	Li et al. 2020
MSF190	Ovis aries	Central-and-East Asia	China	Chinese Merino sheep (super fine wool)	MSF	female	SRS6576502	PRJNA624020	Li et al. 2020
CHA02	Ovis aries	Central-and-East Asia	China	Changthangi	CHA	female	SRS335689	PRJNA160933	Naval-Sanchez et al. 2018
CHA05	Ovis aries	Central-and-East Asia	China	Changthangi	CHA	female	SRS335727	PRJNA160933	Naval-Sanchez et al. 2018
2N	Ovis aries	Central-and-East Asia	China	Waggir sheep	WGR	male	SRS6576563	PRJNA624020	Li et al. 2020
5N	Ovis aries	Central-and-East Asia	China	Waggir sheep	WGR	female	SRS6576566	PRJNA624020	Li et al. 2020
6N	Ovis aries	Central-and-East Asia	China	Waggir sheep	WGR	female	SRS6576547	PRJNA624020	Li et al. 2020
1N	Ovis aries	Central-and-East Asia	China	Waggir sheep	WGR	male	SRS6576543	PRJNA624020	Li et al. 2020
3N	Ovis aries	Central-and-East Asia	China	Waggir sheep	WGR	female	SRS6576565	PRJNA624020	Li et al. 2020
7N	Ovis aries	Central-and-East Asia	China	Waggir sheep	WGR	female	SRS6576546	PRJNA624020	Li et al. 2020
8N	Ovis aries	Central-and-East Asia	China	Waggir sheep	WGR	female	SRS6576545	PRJNA624020	Li et al. 2020
9N	Ovis aries	Central-and-East Asia	China	Waggir sheep	WGR	female	SRS6576544	PRJNA624020	Li et al. 2020
10	Ovis aries	Central-and-East Asia	China	Waggir sheep	WGR	male	SRS6576568	PRJNA624020	Li et al. 2020
11N	Ovis aries	Central-and-East Asia	China	Waggir sheep	WGR	female	SRS6576543	PRJNA624020	Li et al. 2020
GALA13	Ovis aries	Central-and-East Asia	Azerbaijian	Gala sheep	GALA	female	/	/	Lv et al., 2022
GALA7	Ovis aries	Central-and-East Asia	Azerbaijian	Gala sheep	GALA	female	/	/	Lv et al., 2022
MAZ10	Ovis aries	Central-and-East Asia	Azerbaijian	Mazekh sheep	MAZ	female	SRS6576536	PRJNA624020	Li et al. 2020
MAZ13	Ovis aries	Central-and-East Asia	Azerbaijian	Mazekh sheep	MAZ	female	SRS10296376	PRJNA764308	Chen et al. 2021
MAZ5	Ovis aries	Central-and-East Asia	Azerbaijian	Mazekh sheep	MAZ	female	SRS10296387	PRJNA764308	Chen et al. 2021
AZME12	Ovis aries	Central-and-East Asia	Azerbaijian	Azerbaijian Mountain Merino sheep	AZME	female	/	/	Lv et al., 2022
AZME15	Ovis aries	Central-and-East Asia	Azerbaijian	Azerbaijian Mountain Merino sheep	AZME	female	/	/	Lv et al., 2022
AZME4	Ovis aries	Central-and-East Asia	Azerbaijian	Azerbaijian Mountain Merino sheep	AZME	female	/	/	Lv et al., 2022
BOZ2	Ovis aries	Central-and-East Asia	Azerbaijian	Bozakh sheep	BOZ	male	SRS7154134	PRJNA645671	Deng et al. 2020
BOZ6	Ovis aries	Central-and-East Asia	Azerbaijian	Bozakh sheep	BOZ	male	SRS7154135	PRJNA645671	Deng et al. 2020
ARME3156	Ovis aries	Central-and-East Asia	Kazakhstan	Kazakh Arkhar-Merino sheep	ARME	female	/	/	Lv et al., 2022
ARME3166	Ovis aries	Central-and-East Asia	Kazakhstan	Kazakh Arkhar-Merino sheep	ARME	female	/	/	Lv et al., 2022
ARME3170	Ovis aries	Central-and-East Asia	Kazakhstan	Kazakh Arkhar-Merino sheep	ARME	female	/	/	Lv et al., 2022
DEG-3004A	Ovis aries	Central-and-East Asia	Kazakhstan	Degeres Mutton-Wool sheep	DEG	male	SRS7154091	PRJNA645671	Deng et al. 2020
DEG-3007A	Ovis aries	Central-and-East Asia	Kazakhstan	Degeres Mutton-Wool sheep	DEG	male	SRS7154092	PRJNA645671	Deng et al. 2020
DEG-3020	Ovis aries	Central-and-East Asia	Kazakhstan	Degeres Mutton-Wool sheep	DEG	male	SRS7154093	PRJNA645671	Deng et al. 2020
KATO3052	Ovis aries	Central-and-East Asia	Kazakhstan	Kazakh Finewool sheep	KATO	female	/	/	Lv et al., 2022
KATO3092	Ovis aries	Central-and-East Asia	Kazakhstan	Kazakh Finewool sheep	KATO	male	SRS7154095	PRJNA645671	Deng et al. 2020
KATO3095	Ovis aries	Central-and-East Asia	Kazakhstan	Kazakh Finewool sheep	KATO	male	SRS7154096	PRJNA645671	Deng et al. 2020
KaEdil-3102	Ovis aries	Central-and-East Asia	Kazakhstan	Kazakh Edilbai sheep	KAED	female	/	/	Lv et al., 2022
KaEdil-3104	Ovis aries	Central-and-East Asia	Kazakhstan	Kazakh Edilbai sheep	KAED	female	/	/	Lv et al., 2022
KaEdil-3134	Ovis aries	Central-and-East Asia	Kazakhstan	Kazakh Edilbai sheep	KAED	female	/	/	Lv et al., 2022
Jaf13	Ovis aries	South-and-Southeast Asia	Sri Lanka	Jaffna Local sheep	JLS	NA	SRS7154180	PRJNA645671	Deng et al. 2020
Jaf03	Ovis aries	South-and-Southeast Asia	Sri Lanka	Jaffna Local sheep	JLS	female	/	/	Lv et al., 2022
Jaf09	Ovis aries	South-and-Southeast Asia	Sri Lanka	Jaffna Local sheep	JLS	male	SRS7154145	PRJNA645671	Deng et al. 2020
INDO-121	Ovis aries	South-and-Southeast Asia	Indonesia	Indonesia ThinTailed sheep	ITT	female	/	/	Lv et al., 2022
INDO-19	Ovis aries	South-and-Southeast Asia	Indonesia	Indonesia ThinTailed sheep	ITT	female	/	/	Lv et al., 2022
INDO-30	Ovis aries	South-and-Southeast Asia	Indonesia	Indonesia ThinTailed sheep	ITT	female	/	/	Lv et al., 2022
Iran3840	Ovis aries	South-and-Southeast Asia	Pakistan	Kachi sheep	KAC	female	/	/	Lv et al., 2022
Iran3841	Ovis aries	South-and-Southeast Asia	Pakistan	Kachi sheep	KAC	female	/	/	Lv et al., 2022
Iran3843	Ovis aries	South-and-Southeast Asia	Pakistan	Kachi sheep	KAC	male	SRS7154138	PRJNA645671	Deng et al. 2020
Iran4006	Ovis aries	South-and-Southeast Asia	Pakistan	Kajli sheep	KAJ	NA	/	/	Lv et al., 2022
Iran4015	Ovis aries	South-and-Southeast Asia	Pakistan	Kajli sheep	KAJ	NA	/	/	Lv et al., 2022
Iran4017	Ovis aries	South-and-Southeast Asia	Pakistan	Kajli sheep	KAJ	female	/	/	Lv et al., 2022
Iran4263	Ovis aries	South-and-Southeast Asia	Pakistan	Karakul sheep	KAR	female	/	/	Lv et al., 2022
Iran4265	Ovis aries	South-and-Southeast Asia	Pakistan	IR	KAR	male	SRS6576528	PRJNA624020	Li et al. 2020
Iran4270	Ovis aries	South-and-Southeast Asia	Pakistan	Karakul sheep	KAR	male	SRS7154140	PRJNA645671	Deng et al. 2020
Iran5207	Ovis aries	South-and-Southeast Asia	Pakistan	Thalli sheep	THA	male	SRS7154141	PRJNA645671	Deng et al. 2020
Iran5212	Ovis aries	South-and-Southeast Asia	Pakistan	Thalli sheep	THA	male	SRS7154142	PRJNA645671	Deng et al. 2020
Iran5218	Ovis aries	South-and-Southeast Asia	Pakistan	Thalli sheep	THA	female	/	/	Lv et al., 2022
Iran42860	Ovis aries	South-and-Southeast Asia	India	Vembur sheep	VEM	female	/	/	Lv et al., 2022
Iran42864	Ovis aries	South-and-Southeast Asia	India	Vembur sheep	VEM	female	/	/	Lv et al., 2022
TV493	Ovis aries	South-and-Southeast Asia	India	Vembur sheep	VEM	female	/	/	Lv et al., 2022
ME3872	Ovis aries	South-and-Southeast Asia	India	Mecheri sheep	MES	female	/	/	Lv et al., 2022
ME442	Ovis aries	South-and-Southeast Asia	India	Mecheri sheep	MES	female	/	/	Lv et al., 2022
ME97	Ovis aries	South-and-Southeast Asia	India	Mecheri sheep	MES	NA	/	/	Lv et al., 2022
MR237	Ovis aries	South-and-Southeast Asia	India	Madras Red sheep	MRS	female	/	/	Lv et al., 2022
MR528	Ovis aries	South-and-Southeast Asia	India	Madras Red sheep	MRS	female	/	/	Lv et al., 2022
NEL1	Ovis aries	South-and-Southeast Asia	India	Nellore sheep	NES	female	/	/	Lv et al., 2022
NEL31	Ovis aries	South-and-Southeast Asia	India	Nellore sheep	NES	female	/	/	Lv et al., 2022
NEL34RAM	Ovis aries	South-and-Southeast Asia	India	Nellore sheep	NES	male	SRS7154143	PRJNA645671	Deng et al. 2020
PAT50	Ovis aries	South-and-Southeast Asia	India	Pattanam sheep	PAS	NA	/	/	Lv et al., 2022
PAT63	Ovis aries	South-and-Southeast Asia	India	Pattanam sheep	PAS	female	/	/	Lv et al., 2022
PAT78	Ovis aries	South-and-Southeast Asia	India	Pattanam sheep	PAS	female	/	/	Lv et al., 2022
TK250	Ovis aries	South-and-Southeast Asia	India	Kilakarsal sheep	KIL	female	/	/	Lv et al., 2022
TK282	Ovis aries	South-and-Southeast Asia	India	Kilakarsal sheep	KIL	female	/	/	Lv et al., 2022
TK298	Ovis aries	South-and-Southeast Asia	India	Kilakarsal sheep	KIL	female	/	/	Lv et al., 2022
N12	Ovis aries	South-and-Southeast Asia	Nepal	Kage sheep	KAG	female	/	/	Lv et al., 2022
N23	Ovis aries	South-and-Southeast Asia	Nepal	Kage sheep	KAG	NA	SRS7154136	PRJNA645671	Deng et al. 2020
N37	Ovis aries	South-and-Southeast Asia	Nepal	Kage sheep	KAG	male	SRS7154137	PRJNA645671	Deng et al. 2020
N17	Ovis aries	South-and-Southeast Asia	Nepal	Baruwal sheep	BAS	NA	/	/	Lv et al., 2022
N18	Ovis aries	South-and-Southeast Asia	Nepal	Baruwal sheep	BAS	female	/	/	Lv et al., 2022
N21	Ovis aries	South-and-Southeast Asia	Nepal	Baruwal sheep	BAS	NA	/	/	Lv et al., 2022
GUR4	Ovis aries	South-and-Southeast Asia	/	Garut/Priangan	GUR	female	SRS335698	PRJNA160933	Naval-Sanchez et al. 2018
GAR4	Ovis aries	South-and-Southeast Asia	/	Indian_Garole	GAR	NA	SRS335736	PRJNA160933	Naval-Sanchez et al. 2018
GAR14	Ovis aries	South-and-Southeast Asia	/	Garole	GAR	female	SRS335735	PRJNA160933	Naval-Sanchez et al. 2018
BGE2	Ovis aries	South-and-Southeast Asia	/	Bangladeshi	BGE	NA	SRS335686	PRJNA160933	Naval-Sanchez et al. 2018
BGE4	Ovis aries	South-and-Southeast Asia	/	Bangladeshi	BGE	male	SRS335705	PRJNA160933	Naval-Sanchez et al. 2018
SUM2	Ovis aries	South-and-Southeast Asia	/	Sumatra	SUM	male	SRS335713	PRJNA160933	Naval-Sanchez et al. 2018
SUM7	Ovis aries	South-and-Southeast Asia	/	Sumatra	SUM	female	SRS335693	PRJNA160933	Naval-Sanchez et al. 2018
KRS3	Ovis aries	the Middle East	/	Karakas	KRS	female	SRS335719	PRJNA160933	Naval-Sanchez et al. 2018
AWT2	Ovis aries	the Middle East	/	Turkish_Awassi	AWT	male	SRS335704	PRJNA160933	Naval-Sanchez et al. 2018
UNKN	Ovis aries	the Middle East	/	Norduz	NDZ	female	/	/	Lv et al., 2022
AWA33	Ovis aries	the Middle East	/	Awassi sheep	AWT	male	/	/	Lv et al., 2022
AW454	Ovis aries	the Middle East	Iraq	Awassi sheep	AWA	female	/	/	Lv et al., 2022
AWA14	Ovis aries	the Middle East	Iraq	Awassi sheep	AWA	female	/	/	Lv et al., 2022
AWA21	Ovis aries	the Middle East	Iraq	Awassi sheep	AWA	female	/	/	Lv et al., 2022
HAM18	Ovis aries	the Middle East	Iraq	Hamdani sheep	HAS	female	SRS6576537	PRJNA624020	Li et al. 2020
HAM21	Ovis aries	the Middle East	Iraq	Hamdani sheep	HAS	female	/	/	Lv et al., 2022
HAM290	Ovis aries	the Middle East	Iraq	Hamdani sheep	HAS	female	/	/	Lv et al., 2022
IROA-B2-5037	Ovis aries	the Middle East	Iran	/	IROA	female	ERS154864	PRJEB3138	Alberto et al. (2018)
IROA-B4-5190	Ovis aries	the Middle East	Iran	/	IROA	female	ERS154865	PRJEB3138	Alberto et al. (2018)
IROA-B5-5295	Ovis aries	the Middle East	Iran	/	IROA	male	ERS154863	PRJEB3138	Alberto et al. (2018)
IROA-B6-5139	Ovis aries	the Middle East	Iran	/	IROA	female	ERS239048	PRJEB3138	Alberto et al. (2018)
IROA-C3-5212	Ovis aries	the Middle East	Iran	/	IROA	male	ERS154869	PRJEB3138	Alberto et al. (2018)
IROA-C6-5187	Ovis aries	the Middle East	Iran	/	IROA	female	ERS239049	PRJEB3138	Alberto et al. (2018)
IROA-C7-5042	Ovis aries	the Middle East	Iran	/	IROA	female	ERS239050	PRJEB3138	Alberto et al. (2018)
IROA-D5-5081	Ovis aries	the Middle East	Iran	/	IROA	female	ERS239051	PRJEB3138	Alberto et al. (2018)
IROA-D6-5152	Ovis aries	the Middle East	Iran	/	IROA	female	ERS154866	PRJEB3138	Alberto et al. (2018)
IROA-E5-5157	Ovis aries	the Middle East	Iran	/	IROA	female	ERS239053	PRJEB3138	Alberto et al. (2018)
IROA-E6-5351	Ovis aries	the Middle East	Iran	/	IROA	female	ERS239054	PRJEB3138	Alberto et al. (2018)
IROA-E7-5036	Ovis aries	the Middle East	Iran	/	IROA	male	ERS239055	PRJEB3138	Alberto et al. (2018)
IROA-F10-5068	Ovis aries	the Middle East	Iran	/	IROA	male	ERS239056	PRJEB3138	Alberto et al. (2018)
IROA-F3-5142	Ovis aries	the Middle East	Iran	/	IROA	female	ERS154867	PRJEB3138	Alberto et al. (2018)
IROA-G3-5095	Ovis aries	the Middle East	Iran	/	IROA	female	ERS239057	PRJEB3138	Alberto et al. (2018)
IROA-G4-5205	Ovis aries	the Middle East	Iran	/	IROA	female	ERS154862	PRJEB3138	Alberto et al. (2018)
Iran102	Ovis aries	the Middle East	Iran	Grey-Shiraz sheep	GSS	male	SRS6576535	PRJNA624020	Li et al. 2020
Iran104	Ovis aries	the Middle East	Iran	Grey-Shiraz sheep	GSS	male	SRS7154148	PRJNA645671	Deng et al. 2020
Iran112	Ovis aries	the Middle East	Iran	Grey-Shiraz sheep	GSS	female	/	/	Lv et al., 2022
Iran141	Ovis aries	the Middle East	Iran	Ghezel sheep	GHE	male	SRS7154149	PRJNA645671	Deng et al. 2020
Iran146	Ovis aries	the Middle East	Iran	Ghezel sheep	GHE	male	SRS7154150	PRJNA645671	Deng et al. 2020
Iran152	Ovis aries	the Middle East	Iran	Ghezel sheep	GHE	female	SRS6576534	PRJNA624020	Li et al. 2020
Iran166	Ovis aries	the Middle East	Iran	Karakul sheep	KAS	female	SRS7154174	PRJNA645671	Deng et al. 2020
Iran167	Ovis aries	the Middle East	Iran	Karakul sheep	KAS	female	SRS7154176	PRJNA645671	Deng et al. 2020
Iran168	Ovis aries	the Middle East	Iran	Karakul sheep	KAS	female	SRS7154177	PRJNA645671	Deng et al. 2020
Iran201	Ovis aries	the Middle East	Iran	Afshari sheep	AFH	male	SRS7154151	PRJNA645671	Deng et al. 2020
Iran202	Ovis aries	the Middle East	Iran	Afshari sheep	AFH	male	SRS6576533	PRJNA624020	Li et al. 2020
Iran203	Ovis aries	the Middle East	Iran	Afshari sheep	AFH	male	SRS7154153	PRJNA645671	Deng et al. 2020
AFS33	Ovis aries	the Middle East	/	Afshari	AFS	male	SRS335703	PRJNA160933	Naval-Sanchez et al. 2018
Iran226	Ovis aries	the Middle East	Iran	Shal sheep	SHA	male	SRS7154154	PRJNA645671	Deng et al. 2020
Iran229	Ovis aries	the Middle East	Iran	Shal sheep	SHA	male	SRS6576532	PRJNA624020	Li et al. 2020
Iran230	Ovis aries	the Middle East	Iran	Shal sheep	SHA	male	SRS7154157	PRJNA645671	Deng et al. 2020
Iran241	Ovis aries	the Middle East	Iran	Baluchi sheep	BAL	male	SRS7154158	PRJNA645671	Deng et al. 2020
Iran242	Ovis aries	the Middle East	Iran	Baluchi sheep	BAL	male	SRS7154087	PRJNA645671	Deng et al. 2020
Iran246	Ovis aries	the Middle East	Iran	Baluchi sheep	BAL	female	SRS7154172	PRJNA645671	Deng et al. 2020
MAK333	Ovis aries	the Middle East	Iran	Makui sheep	MAK	NA	SRS6576531	PRJNA624020	Li et al. 2020
MAK345	Ovis aries	the Middle East	Iran	Makui sheep	MAK	male	SRS7154088	PRJNA645671	Deng et al. 2020
MAK366	Ovis aries	the Middle East	Iran	Makui sheep	MAK	female	SRS10296391	PRJNA764308	Chen et al. 2021
MOG292	Ovis aries	the Middle East	Iran	Moghani sheep	MOH	male	SRS7154089	PRJNA645671	Deng et al. 2020
MOG326	Ovis aries	the Middle East	Iran	Moghani sheep	MOH	female	SRS6576529	PRJNA624020	Li et al. 2020
MOG382	Ovis aries	the Middle East	Iran	Moghani sheep	MOH	male	SRS7154090	PRJNA645671	Deng et al. 2020
DAME-11	Ovis aries	Europe	Russia	Dagestan Mountain Merino sheep	DAME	male	SRS7154213	PRJNA645671	Deng et al. 2020
DAME-16	Ovis aries	Europe	Russia	Dagestan Mountain Merino sheep	DAME	female	/	/	Lv et al., 2022
DAME-3	Ovis aries	Europe	Russia	Dagestan Mountain Merino sheep	DAME	female	/	/	Lv et al., 2022
KUIB1	Ovis aries	Europe	Russia	Kuibyshev sheep	KUIB	male	SRS7154215	PRJNA645671	Deng et al. 2020
KUIB3	Ovis aries	Europe	Russia	Kuibyshev sheep	KUIB	male	SRS7154216	PRJNA645671	Deng et al. 2020
KUIB5	Ovis aries	Europe	Russia	Kuibyshev sheep	KUIB	male	SRS7154217	PRJNA645671	Deng et al. 2020
ZAB-16	Ovis aries	Europe	Russia	Transbaikal Finewool sheep	ZAB	male	SRS7154123	PRJNA645671	Deng et al. 2020
ZAB-21	Ovis aries	Europe	Russia	Transbaikal Finewool sheep	ZAB	male	SRS7154124	PRJNA645671	Deng et al. 2020
ZAB-9	Ovis aries	Europe	Russia	Transbaikal Finewool sheep	ZAB	male	SRS7154125	PRJNA645671	Deng et al. 2020
1E	Ovis aries	Europe	Russia	Russian Edilbai sheep	RED	female	/	/	Lv et al., 2022
18E	Ovis aries	Europe	Russia	Russian Edilbai sheep	RED	female	/	/	Lv et al., 2022
19E	Ovis aries	Europe	Russia	Russian Edilbai sheep	RED	female	/	/	Lv et al., 2022
BAJ14	Ovis aries	Europe	Russia	Baidarak sheep	BAJ	male	SRS7154191	PRJNA645671	Deng et al. 2020
BAJ16	Ovis aries	Europe	Russia	Baidarak sheep	BAJ	male	SRS7154192	PRJNA645671	Deng et al. 2020
BAJ17	Ovis aries	Europe	Russia	Baidarak sheep	BAJ	male	SRS7154193	PRJNA645671	Deng et al. 2020
CAUC2	Ovis aries	Europe	Russia	Caucasian sheep	CAUC	male	SRS7154212	PRJNA645671	Deng et al. 2020
CAUC13	Ovis aries	Europe	Russia	Caucasian sheep	CAUC	female	/	/	Lv et al., 2022
R-04	Ovis aries	Europe	Russia	Romanov sheep	ROM	female	/	/	Lv et al., 2022
R-08	Ovis aries	Europe	Russia	Romanov sheep	ROM	female	/	/	Lv et al., 2022
R-09	Ovis aries	Europe	Russia	Romanov sheep	ROM	male	SRS7154218	PRJNA645671	Deng et al. 2020
FINN300	Ovis aries	Europe	Finland	Finnsheep	FIN	female	SRS6576609	PRJNA624020	Li et al. 2020
FINN303	Ovis aries	Europe	Finland	Finnsheep	FIN	female	SRS6576610	PRJNA624020	Li et al. 2020
FINN304	Ovis aries	Europe	Finland	Finnsheep	FIN	female	SRS6576611	PRJNA624020	Li et al. 2020
FINN305	Ovis aries	Europe	Finland	Finnsheep	FIN	female	SRS6576612	PRJNA624020	Li et al. 2020
FINN306	Ovis aries	Europe	Finland	Finnsheep	FIN	female	SRS6576613	PRJNA624020	Li et al. 2020
FINN307	Ovis aries	Europe	Finland	Finnsheep	FIN	female	SRS6576614	PRJNA624020	Li et al. 2020
FINN313	Ovis aries	Europe	Finland	Finnsheep	FIN	female	SRS6576616	PRJNA624020	Li et al. 2020
FINN314	Ovis aries	Europe	Finland	Finnsheep	FIN	female	SRS6576615	PRJNA624020	Li et al. 2020
FINN315	Ovis aries	Europe	Finland	Finnsheep	FIN	female	SRS6576617	PRJNA624020	Li et al. 2020
FINN317	Ovis aries	Europe	Finland	Finnsheep	FIN	female	SRS6576618	PRJNA624020	Li et al. 2020
Ouessant24802	Ovis aries	Europe	the Netherlands	Ouessant	OUE	NA	SRS6576623	PRJNA624020	Li et al. 2020
Ouessant24946	Ovis aries	Europe	the Netherlands	Ouessant	OUE	female	SRS6576624	PRJNA624020	Li et al. 2020
Ouessant24947	Ovis aries	Europe	the Netherlands	Ouessant	OUE	NA	SRS6576626	PRJNA624020	Li et al. 2020
OUE0331	Ovis aries	Europe	the Netherlands	Ouessant	OUE	male	SRS6576621	PRJNA624020	Li et al. 2020
OUE81037	Ovis aries	Europe	the Netherlands	Ouessant	OUE	female	SRS6576620	PRJNA624020	Li et al. 2020
OUE72647	Ovis aries	Europe	the Netherlands	Ouessant	OUE	male	SRS6576622	PRJNA624020	Li et al. 2020
Ouessant24948	Ovis aries	Europe	the Netherlands	Ouessant	OUE	NA	SRS6576625	PRJNA624020	Li et al. 2020
Ouessant24949	Ovis aries	Europe	the Netherlands	Ouessant	OUE	NA	SRS6576440	PRJNA624020	Li et al. 2020
Ouessant24951	Ovis aries	Europe	the Netherlands	Ouessant	OUE	NA	SRS6576439	PRJNA624020	Li et al. 2020
Ouessant24953	Ovis aries	Europe	the Netherlands	Ouessant	OUE	female	SRS6576441	PRJNA624020	Li et al. 2020
Shetland23342	Ovis aries	Europe	the Netherlands	Shetland	SHE	female	SRS6576442	PRJNA624020	Li et al. 2020
Shetland23343	Ovis aries	Europe	the Netherlands	Shetland	SHE	female	SRS6576444	PRJNA624020	Li et al. 2020
Shetland23347	Ovis aries	Europe	the Netherlands	Shetland	SHE	male	SRS6576448	PRJNA624020	Li et al. 2020
Shetland23344	Ovis aries	Europe	the Netherlands	Shetland	SHE	female	SRS6576445	PRJNA624020	Li et al. 2020
Shetland23345	Ovis aries	Europe	the Netherlands	Shetland	SHE	female	SRS6576446	PRJNA624020	Li et al. 2020
Shetland23346	Ovis aries	Europe	the Netherlands	Shetland	SHE	male	SRS6576447	PRJNA624020	Li et al. 2020
Shetland23354	Ovis aries	Europe	the Netherlands	Shetland	SHE	male	SRS6576449	PRJNA624020	Li et al. 2020
Solognote24727	Ovis aries	Europe	the Netherlands	Solognote	SOL	male	SRS6576450	PRJNA624020	Li et al. 2020
Solognote24728	Ovis aries	Europe	the Netherlands	Solognote	SOL	male	SRS6576451	PRJNA624020	Li et al. 2020
Solognote24729	Ovis aries	Europe	the Netherlands	Solognote	SOL	male	SRS6576452	PRJNA624020	Li et al. 2020
Solognote24730	Ovis aries	Europe	the Netherlands	Solognote	SOL	NA	SRS6576454	PRJNA624020	Li et al. 2020
Solognote24731	Ovis aries	Europe	the Netherlands	Solognote	SOL	male	SRS6576455	PRJNA624020	Li et al. 2020
Solognote24732	Ovis aries	Europe	the Netherlands	Solognote	SOL	female	SRS6576456	PRJNA624020	Li et al. 2020
Solognote24733	Ovis aries	Europe	the Netherlands	Solognote	SOL	female	SRS6576457	PRJNA624020	Li et al. 2020
Solognote24734	Ovis aries	Europe	the Netherlands	Solognote	SOL	female	SRS6576458	PRJNA624020	Li et al. 2020
Solognote24735	Ovis aries	Europe	the Netherlands	Solognote	SOL	female	SRS6576460	PRJNA624020	Li et al. 2020
Solognote24736	Ovis aries	Europe	the Netherlands	Solognote	SOL	male	SRS6576459	PRJNA624020	Li et al. 2020
DR1	Ovis aries	Europe	the Netherlands	Drente Heathen	DRS	male	SRS6576556	PRJNA624020	Li et al. 2020
DR2	Ovis aries	Europe	the Netherlands	Drente Heathen	DRS	male	SRS6576557	PRJNA624020	Li et al. 2020
DR3	Ovis aries	Europe	the Netherlands	Drente Heathen	DRS	male	SRS6576558	PRJNA624020	Li et al. 2020
DR4	Ovis aries	Europe	the Netherlands	Drente Heathen	DRS	male	SRS6576561	PRJNA624020	Li et al. 2020
DR5	Ovis aries	Europe	the Netherlands	Drente Heathen	DRS	male	SRS6576562	PRJNA624020	Li et al. 2020
ALT6	Ovis aries	Europe	Italy	Altamurana sheep	ALT	female	/	/	Lv et al., 2022
ALT8	Ovis aries	Europe	Italy	Altamurana sheep	ALT	male	SRS7154206	PRJNA645671	Deng et al. 2020
ALT9	Ovis aries	Europe	Italy	Altamurana sheep	ALT	male	SRS7154207	PRJNA645671	Deng et al. 2020
LEC10	Ovis aries	Europe	Italy	Leccese sheep	LEC	NA	/	/	Lv et al., 2022
LEC12	Ovis aries	Europe	Italy	Leccese sheep	LEC	male	SRS7154208	PRJNA645671	Deng et al. 2020
LEC9	Ovis aries	Europe	Italy	Leccese sheep	LEC	male	SRS7154209	PRJNA645671	Deng et al. 2020
RH-2002-20	Ovis aries	Europe	Germany	Rhoen sheep	RHS	male	SRS7154201	PRJNA645671	Deng et al. 2020
RH-2002-27	Ovis aries	Europe	Germany	Rhoen sheep	RHS	male	SRS7154202	PRJNA645671	Deng et al. 2020
RH-2002-2	Ovis aries	Europe	Germany	Rhoen sheep	RHS	male	SRS7154204	PRJNA645671	Deng et al. 2020
C5	Ovis aries	Europe	Wales	Lleyn sheep	LIE	female	/	/	Lv et al., 2022
L28	Ovis aries	Europe	Wales	Lleyn sheep	LIE	female	/	/	Lv et al., 2022
L92	Ovis aries	Europe	Wales	Lleyn sheep	LIE	female	/	/	Lv et al., 2022
HB10	Ovis aries	Europe	Scotland	Hebridean sheep	HEB	female	/	/	Lv et al., 2022
HB11	Ovis aries	Europe	Scotland	Hebridean sheep	HEB	female	/	/	Lv et al., 2022
HB15	Ovis aries	Europe	Scotland	Hebridean sheep	HEB	female	/	/	Lv et al., 2022
LH112	Ovis aries	Europe	Scotland	North Ronaldsay sheep	NRS	male	SRS7154198	PRJNA645671	Deng et al. 2020
LH54	Ovis aries	Europe	Scotland	North Ronaldsay sheep	NRS	female	/	/	Lv et al., 2022
LH75	Ovis aries	Europe	Scotland	North Ronaldsay sheep	NRS	female	/	/	Lv et al., 2022
501	Ovis aries	Europe	England	Ryelands sheep	RYE	male	/	/	Lv et al., 2022
511	Ovis aries	Europe	England	Ryelands sheep	RYE	female	/	/	Lv et al., 2022
515	Ovis aries	Europe	England	Ryelands sheep	RYE	female	/	/	Lv et al., 2022
WMT08	Ovis aries	Europe	Wales	Welsh Mountain sheep	WMS	female	SRS7154183	PRJNA645671	Deng et al. 2020
WMT15	Ovis aries	Europe	Wales	Welsh Mountain sheep	WMS	female	/	/	Lv et al., 2022
WMT26	Ovis aries	Europe	Wales	Welsh Mountain sheep	WMS	female	/	/	Lv et al., 2022
V-06	Ovis aries	Europe	Czech Republic	Valachian sheep	VAL	female	/	/	Lv et al., 2022
V-08	Ovis aries	Europe	Czech Republic	Valachian sheep	VAL	male	SRS7154113	PRJNA645671	Deng et al. 2020
V-09	Ovis aries	Europe	Czech Republic	Valachian sheep	VAL	NA	SRS7154114	PRJNA645671	Deng et al. 2020
ZW-02	Ovis aries	Europe	Netherlands	Zwartbles sheep	ZWA	NA	/	/	Lv et al., 2022
ZW-11	Ovis aries	Europe	Netherlands	Zwartbles sheep	ZWA	male	SRS7154122	PRJNA645671	Deng et al. 2020
ZW-12	Ovis aries	Europe	Netherlands	Zwartbles sheep	ZWA	female	/	/	Lv et al., 2022
OAR481	Ovis aries	Europe	Sweden	Swedish Finewool sheep	SFS	female	/	/	Lv et al., 2022
OAR488	Ovis aries	Europe	Sweden	Swedish Finewool sheep	SFS	female	/	/	Lv et al., 2022
OAR496	Ovis aries	Europe	Sweden	Swedish Finewool sheep	SFS	female	/	/	Lv et al., 2022
OAR682	Ovis aries	Europe	Sweden	Svärdsjö sheep	SVS	NA	/	/	Lv et al., 2022
OAR686	Ovis aries	Europe	Sweden	Svärdsjö sheep	SVS	female	SRS7154181	PRJNA645671	Deng et al. 2020
OAR941	Ovis aries	Europe	Sweden	Svärdsjö sheep	SVS	male	SRS7154182	PRJNA645671	Deng et al. 2020
OAR692	Ovis aries	Europe	Sweden	Helsinge sheep	HEL	male	SRS7154244	PRJNA645671	Deng et al. 2020
OAR780	Ovis aries	Europe	Sweden	Helsinge sheep	HEL	female	/	/	Lv et al., 2022
OAR904	Ovis aries	Europe	Sweden	Helsinge sheep	HEL	female	/	/	Lv et al., 2022
Oa074	Ovis aries	Europe	Iceland	Icelandic Leader sheep	ILS	female	SAMC2923537	PRJCA016293	Lv et al., 2022
Oa075	Ovis aries	Europe	Iceland	Icelandic Leader sheep	ILS	NA	SAMC1153503	PRJCA016293	Lv et al., 2022
Oa076	Ovis aries	Europe	Iceland	Icelandic Leader sheep	ILS	female	SAMC2923539	PRJCA016293	Lv et al., 2022
Oa174	Ovis aries	Europe	Iceland	Icelandic sheep	ICS	female	SAMC1153505	PRJCA016293	Lv et al., 2022
Oa187	Ovis aries	Europe	Iceland	Icelandic sheep	ICS	female	SAMC1153506	PRJCA016293	Lv et al., 2022
Oa197	Ovis aries	Europe	Iceland	Icelandic sheep	ICS	female	SAMC1153507	PRJCA016293	Lv et al., 2022
SO118	Ovis aries	Europe	Croatia	Dalmatian sheep	DAS	male	SRS7154194	PRJNA645671	Deng et al. 2020
SO86	Ovis aries	Europe	Croatia	Dalmatian sheep	DAS	male	SRS7154196	PRJNA645671	Deng et al. 2020
ZO104	Ovis aries	Europe	Croatia	Dalmatian sheep	DAS	male	SRS7154197	PRJNA645671	Deng et al. 2020
Xis1472	Ovis aries	Europe	Spain	Xisqueta sheep	XIS	male	SRS7154188	PRJNA645671	Deng et al. 2020
Xis1474	Ovis aries	Europe	Spain	Xisqueta sheep	XIS	female	/	/	Lv et al., 2022
Xis1539	Ovis aries	Europe	Spain	Xisqueta sheep	XIS	female	/	/	Lv et al., 2022
NOS037	Ovis aries	Europe	Norway	Old Spælsau sheep	OSP	male	SRS7154233	PRJNA645671	Deng et al. 2020
NOS452	Ovis aries	Europe	Norway	Old Spælsau sheep	OSP	male	SRS7154234	PRJNA645671	Deng et al. 2020
NOS453	Ovis aries	Europe	Norway	Old Spælsau sheep	OSP	male	SRS7154236	PRJNA645671	Deng et al. 2020
NOS462	Ovis aries	Europe	Norway	Feral sheep	FSS	male	SRS7154238	PRJNA645671	Deng et al. 2020
NOS463	Ovis aries	Europe	Norway	Feral sheep	FSS	male	SRS7154239	PRJNA645671	Deng et al. 2020
NOS001	Ovis aries	Europe	Norway	Feral sheep	FSS	male	SRS7154240	PRJNA645671	Deng et al. 2020
NW56	Ovis aries	Europe	Norway	Norwegian White sheep	NWS	male	SRS7154241	PRJNA645671	Deng et al. 2020
NW57	Ovis aries	Europe	Norway	Norwegian White sheep	NWS	male	SRS7154242	PRJNA645671	Deng et al. 2020
NW60	Ovis aries	Europe	Norway	Norwegian White sheep	NWS	male	SRS7154243	PRJNA645671	Deng et al. 2020
NOS101	Ovis aries	Europe	Norway	Grey Tronder sheep	GTS	NA	/	/	Lv et al., 2022
NOS105	Ovis aries	Europe	Norway	Grey Tronder sheep	GTS	female	/	/	Lv et al., 2022
NOS477	Ovis aries	Europe	Norway	Grey Tronder sheep	GTS	male	SRS7154237	PRJNA645671	Deng et al. 2020
PRAM11	Ovis aries	Europe	Serbia	Pramenka sheep	PRAM	female	/	/	Lv et al., 2022
PRAM16	Ovis aries	Europe	Serbia	Pramenka sheep	PRAM	male	SRS7154210	PRJNA645671	Deng et al. 2020
PRAM7	Ovis aries	Europe	Serbia	Pramenka sheep	PRAM	male	SRS7154211	PRJNA645671	Deng et al. 2020
EFR208	Ovis aries	Europe	China	East Friesian Dairy sheep	EFR	female	SRS6576685	PRJNA624020	Li et al. 2020
EFR212	Ovis aries	Europe	China	East Friesian Dairy sheep	EFR	female	SRS6576684	PRJNA624020	Li et al. 2020
EFR213	Ovis aries	Europe	China	East Friesian Dairy sheep	EFR	female	SRS6576683	PRJNA624020	Li et al. 2020
EFR215	Ovis aries	Europe	China	East Friesian Dairy sheep	EFR	female	SRS6576682	PRJNA624020	Li et al. 2020
EFR216	Ovis aries	Europe	China	East Friesian Dairy sheep	EFR	female	SRS6576681	PRJNA624020	Li et al. 2020
EFR219	Ovis aries	Europe	China	East Friesian Dairy sheep	EFR	NA	SRS6576680	PRJNA624020	Li et al. 2020
VF-02	Ovis aries	Europe	Germany	East Friesian Dairy sheep	EFR	NA	SRS6576679	PRJNA624020	Li et al. 2020
VF-06	Ovis aries	Europe	Germany	East Friesian Dairy sheep	EFR	female	SRS6576678	PRJNA624020	Li et al. 2020
VF-10	Ovis aries	Europe	Germany	East Friesian Dairy sheep	EFR	NA	SRS6576677	PRJNA624020	Li et al. 2020
VF-12	Ovis aries	Europe	Germany	East Friesian Dairy sheep	EFR	female	SRS6576676	PRJNA624020	Li et al. 2020
SFK193	Ovis aries	Europe	China	Suffolk sheep	SFK	female	SRS6576504	PRJNA624020	Li et al. 2020
SFK194	Ovis aries	Europe	China	Suffolk sheep	SFK	female	SRS6576505	PRJNA624020	Li et al. 2020
SFK198	Ovis aries	Europe	China	Suffolk sheep	SFK	female	SRS6576508	PRJNA624020	Li et al. 2020
SFK195	Ovis aries	Europe	China	Suffolk sheep	SFK	female	SRS6576506	PRJNA624020	Li et al. 2020
SFK197	Ovis aries	Europe	China	Suffolk sheep	SFK	female	SRS6576507	PRJNA624020	Li et al. 2020
SFK201	Ovis aries	Europe	China	Suffolk sheep	SFK	female	SRS6576509	PRJNA624020	Li et al. 2020
SFK203	Ovis aries	Europe	China	Suffolk sheep	SFK	female	SRS6576510	PRJNA624020	Li et al. 2020
SFK204	Ovis aries	Europe	China	Suffolk sheep	SFK	female	SRS6576511	PRJNA624020	Li et al. 2020
SFK205	Ovis aries	Europe	China	Suffolk sheep	SFK	female	SRS6576512	PRJNA624020	Li et al. 2020
SFK206	Ovis aries	Europe	China	Suffolk sheep	SFK	female	SRS6576513	PRJNA624020	Li et al. 2020
Gotland24512	Ovis aries	Europe	the Netherlands	Gotland	GOT	female	SRS6576467	PRJNA624020	Li et al. 2020
Gotland24513	Ovis aries	Europe	the Netherlands	Gotland	GOT	female	SRS6576466	PRJNA624020	Li et al. 2020
Gotland24514	Ovis aries	Europe	the Netherlands	Gotland	GOT	male	SRS6576468	PRJNA624020	Li et al. 2020
Gotland24506	Ovis aries	Europe	the Netherlands	Gotland	GOT	female	SRS6576461	PRJNA624020	Li et al. 2020
Gotland24507	Ovis aries	Europe	the Netherlands	Gotland	GOT	female	SRS6576462	PRJNA624020	Li et al. 2020
Gotland24508	Ovis aries	Europe	the Netherlands	Gotland	GOT	female	SRS6576463	PRJNA624020	Li et al. 2020
Gotland24510	Ovis aries	Europe	the Netherlands	Gotland	GOT	male	SRS6576465	PRJNA624020	Li et al. 2020
Gotland24515	Ovis aries	Europe	the Netherlands	Gotland	GOT	male	SRS6576469	PRJNA624020	Li et al. 2020
Gotland24516	Ovis aries	Europe	the Netherlands	Gotland	GOT	male	SRS6576470	PRJNA624020	Li et al. 2020
Gotland24517	Ovis aries	Europe	the Netherlands	Gotland	GOT	female	SRS6576471	PRJNA624020	Li et al. 2020
BBS-3534	Ovis aries	Europe	Germany	Mountain Brown sheep	BBS	male	/	/	Lv et al., 2022
BBS-3551	Ovis aries	Europe	Germany	Mountain Brown sheep	BBS	female	/	/	Lv et al., 2022
BBS-3554	Ovis aries	Europe	Germany	Mountain Brown sheep	BBS	female	SRS7154187	PRJNA645671	Deng et al. 2020
BENT-3164	Ovis aries	Europe	Germany	Bentheimer Landschaf sheep	BENT	female	/	/	Lv et al., 2022
BENT-3261	Ovis aries	Europe	Germany	Bentheimer Landschaf sheep	BENT	female	/	/	Lv et al., 2022
BENT-3269	Ovis aries	Europe	Germany	Bentheimer Landschaf sheep	BENT	male	SRS7154200	PRJNA645671	Deng et al. 2020
WBS-319	Ovis aries	Europe	Germany	Mountain White sheep	WBS	female	/	/	Lv et al., 2022
WBS-3556	Ovis aries	Europe	Germany	Mountain White sheep	WBS	male	SRS7154205	PRJNA645671	Deng et al. 2020
WBS-3562	Ovis aries	Europe	Germany	Mountain White sheep	WBS	female	/	/	Lv et al., 2022
K-04	Ovis aries	Europe	England	Romney sheep	ROS	female	/	/	Lv et al., 2022
K-07	Ovis aries	Europe	England	Romney sheep	ROS	male	SRS7154117	PRJNA645671	Deng et al. 2020
K-10	Ovis aries	Europe	England	Romney sheep	ROS	female	SRS7154184	PRJNA645671	Deng et al. 2020
ROM454	Ovis aries	Europe	United Kingdom	Romney	ROS	female	SRS335691	PRJNA160933	Naval-Sanchez et al. 2018
H-03	Ovis aries	Europe	England	Hampshire sheep	HAM	female	/	/	Lv et al., 2022
H-04	Ovis aries	Europe	England	Hampshire sheep	HAM	female	SRS7154185	PRJNA645671	Deng et al. 2020
H-09	Ovis aries	Europe	England	Hampshire sheep	HAM	male	SRS7154118	PRJNA645671	Deng et al. 2020
OD-09	Ovis aries	Europe	England	Oxford Down sheep	OXD	female	/	/	Lv et al., 2022
OD-10	Ovis aries	Europe	England	Oxford Down sheep	OXD	female	/	/	Lv et al., 2022
OD-11	Ovis aries	Europe	England	Oxford Down sheep	OXD	female	/	/	Lv et al., 2022
T-01	Ovis aries	Europe	the Netherlands	Texel sheep	TEX	male	SRS7154119	PRJNA645671	Deng et al. 2020
T-11	Ovis aries	Europe	the Netherlands	Texel sheep	TEX	male	SRS7154120	PRJNA645671	Deng et al. 2020
T-02	Ovis aries	Europe	the Netherlands	Texel sheep	TEX	male	SRS7154121	PRJNA645671	Deng et al. 2020
TEX454	Ovis aries	Europe	the Netherlands	Texel	TEX	female	SRS335734	PRJNA160933	Naval-Sanchez et al. 2018
S-04	Ovis aries	Europe	the Czech Republic	Sumavska sheep	SUMA	male	SRS7154115	PRJNA645671	Deng et al. 2020
S-05	Ovis aries	Europe	the Czech Republic	Sumavska sheep	SUMA	female	/	/	Lv et al., 2022
S-08	Ovis aries	Europe	the Czech Republic	Sumavska sheep	SUMA	female	/	/	Lv et al., 2022
MK13	Ovis aries	Europe	Ukraine	Carpathian Mountain sheep	MKS	male	SRS7154232	PRJNA645671	Deng et al. 2020
MK15	Ovis aries	Europe	Ukraine	Carpathian Mountain sheep	MKS	female	/	/	Lv et al., 2022
MK18	Ovis aries	Europe	Ukraine	Carpathian Mountain sheep	MKS	female	/	/	Lv et al., 2022
OL13	Ovis aries	Europe	Poland	Olkuska sheep	OLS	male	SRS7154231	PRJNA645671	Deng et al. 2020
OL14	Ovis aries	Europe	Poland	Olkuska sheep	OLS	female	/	/	Lv et al., 2022
OL16	Ovis aries	Europe	Poland	Olkuska sheep	OLS	NA	/	/	Lv et al., 2022
POG14	Ovis aries	Europe	Croatia	Pag Island sheep	PIS	male	SRS7154245	PRJNA645671	Deng et al. 2020
POG24	Ovis aries	Europe	Croatia	Pag Island sheep	PIS	male	SRS7154249	PRJNA645671	Deng et al. 2020
POG8	Ovis aries	Europe	Croatia	Pag Island sheep	PIS	male	SRS7154250	PRJNA645671	Deng et al. 2020
Rip2447	Ovis aries	Europe	Spain	Ripollesa sheep	RIP	female	/	/	Lv et al., 2022
Rip2449	Ovis aries	Europe	Spain	Ripollesa sheep	RIP	female	/	/	Lv et al., 2022
Rip2453	Ovis aries	Europe	Spain	Ripollesa sheep	RIP	male	SRS7154199	PRJNA645671	Deng et al. 2020
SWAA27	Ovis aries	Europe	/	Swiss White Alpine	SWA	female	SRS335712	PRJNA160933	Naval-Sanchez et al. 2018
SWAN3	Ovis aries	Europe	/	Swiss White Alpine	SWA	female	SRS335732	PRJNA160933	Naval-Sanchez et al. 2018
SWAN4	Ovis aries	Europe	/	Swiss White Alpine	SWA	female	SRS335733	PRJNA160933	Naval-Sanchez et al. 2018
CHU2	Ovis aries	Europe	/	Churra	CHU	male	SRS335730	PRJNA160933	Naval-Sanchez et al. 2018
LAC84	Ovis aries	Europe	/	Milk Lacaune	LAC	male	SRS335683	PRJNA160933	Naval-Sanchez et al. 2018
LAC1	Ovis aries	Europe	/	Meat Lacaune	LAC	male	SRS335682	PRJNA160933	Naval-Sanchez et al. 2018
MERA1	Ovis aries	Europe	/	Merino	MER	NA	SRS335720	PRJNA160933	Naval-Sanchez et al. 2018
MER454	Ovis aries	Europe	/	Merino	MER	female	SRS335684	PRJNA160933	Naval-Sanchez et al. 2018
MERC1	Ovis aries	Europe	/	Merino	MER	male	SRS335700	PRJNA160933	Naval-Sanchez et al. 2018
CAS3	Ovis aries	Europe	/	Castellana	CAS	male	SRS335688	PRJNA160933	Naval-Sanchez et al. 2018
CAS1	Ovis aries	Europe	/	Castellana	CAS	male	SRS335707	PRJNA160933	Naval-Sanchez et al. 2018
SALC1	Ovis aries	Europe	/	Salz	SAL	female	SRS335673	PRJNA160933	Naval-Sanchez et al. 2018
SALA2	Ovis aries	Europe	/	Salz	SAL	NA	SRS335674	PRJNA160933	Naval-Sanchez et al. 2018
WHSF1	Ovis aries	Europe	United Kingdom	Welsh Hardy Speckled Face	WHS	female	SRS335714	PRJNA160933	Naval-Sanchez et al. 2018
OMN212	Ovis aries	South America	Brazil	Morada Nova sheep	MNR	female	/	/	Lv et al., 2022
OMN214	Ovis aries	America	Brazil	Morada Nova sheep	MNR	female	/	/	Lv et al., 2022
OMN215	Ovis aries	America	Brazil	Morada Nova sheep	MNR	NA	/	/	Lv et al., 2022
BMN3	Ovis aries	America	/	Morada Nova	BMN	female	SRS335669	PRJNA160933	Naval-Sanchez et al. 2018
OB-060	Ovis aries	America	Brazil	Brazilian Bergamasca sheep	BER	male	SRS7154219	PRJNA645671	Deng et al. 2020
OB-072	Ovis aries	America	Brazil	Brazilian Bergamasca sheep	BER	male	SRS7154220	PRJNA645671	Deng et al. 2020
OB-8334	Ovis aries	America	Brazil	Brazilian Bergamasca sheep	BER	male	/	/	Lv et al., 2022
OS-011	Ovis aries	America	Brazil	Brazilian Somali sheep	SOM	female	/	/	Lv et al., 2022
OS-017	Ovis aries	America	Brazil	Brazilian Somali sheep	SOM	female	SRS7154190	PRJNA645671	Deng et al. 2020
OS-021	Ovis aries	America	Brazil	Brazilian Somali sheep	SOM	NA	SRS7154189	PRJNA645671	Deng et al. 2020
OSI1141	Ovis aries	America	Brazil	Santa Inês sheep	SIS	male	SRS7154222	PRJNA645671	Deng et al. 2020
OSI1142	Ovis aries	America	Brazil	Santa Inês sheep	SIS	female	/	/	Lv et al., 2022
OSI1143	Ovis aries	America	Brazil	Santa Inês sheep	SIS	female	/	/	Lv et al., 2022
BSI3	Ovis aries	America	/	Santa_Inês	BSI	female	SRS335672	PRJNA160933	Naval-Sanchez et al. 2018
BCS3	Ovis aries	America	/	Brazilian Creole	BCS	male	SRS335706	PRJNA160933	Naval-Sanchez et al. 2018
GCN4	Ovis aries	America	/	Gulf Coast native	GCN	female	SRS335739	PRJNA160933	Naval-Sanchez et al. 2018
IROO-D6-0002	Ovis gmelini	the Middle East	Kaboudan	Asiatic Mouflon	AMUF	male	ERS154527	PRJEB3139	Naval-Sanchez et al. 2018
IROO-D6-0005	Ovis gmelini	the Middle East	Kaboudan	Asiatic Mouflon	AMUF	male	ERS154530	PRJEB3139	Naval-Sanchez et al. 2018
IROO-E5-5146	Ovis gmelini	the Middle East	Sahand	Asiatic Mouflon	AMUF	male	ERS154531	PRJEB3139	Naval-Sanchez et al. 2018
IROO-E3-5492	Ovis gmelini	the Middle East	Kimakai	Asiatic Mouflon	AMUF	female	ERS154533	PRJEB3139	Naval-Sanchez et al. 2018
IROO-C3-0001	Ovis gmelini	the Middle East	Marakan	Asiatic Mouflon	AMUF	male	ERS154526	PRJEB3139	Naval-Sanchez et al. 2018
IROO-D6-0003	Ovis gmelini	the Middle East	Kaboudan	Asiatic Mouflon	AMUF	male	ERS154528	PRJEB3139	Naval-Sanchez et al. 2018
IROO-D6-0004	Ovis gmelini	the Middle East	Kaboudan	Asiatic Mouflon	AMUF	male	ERS154529	PRJEB3139	Naval-Sanchez et al. 2018
IROO-F5-5079	Ovis gmelini	the Middle East	Sahand	Asiatic Mouflon	AMUF	male	ERS154532	PRJEB3139	Naval-Sanchez et al. 2018
IROO-N13-5061	Ovis gmelini	the Middle East	Mute	Asiatic Mouflon	AMUF	female	ERS239063	PRJEB3139	Naval-Sanchez et al. 2018
IROO-K7-0642	Ovis gmelini	the Middle East	Bashgol	Asiatic Mouflon	AMUF	male	ERS239062	PRJEB3139	Naval-Sanchez et al. 2018
IROO-D6-5104	Ovis gmelini	the Middle East	Kaboudan	Asiatic Mouflon	AMUF	male	ERS239059	PRJEB3139	Naval-Sanchez et al. 2018
IROO-J11-0905	Ovis gmelini	the Middle East	/	Asiatic Mouflon	AMUF	male	ERS239061	PRJEB3139	Naval-Sanchez et al. 2018
IROO-J11-0602	Ovis gmelini	the Middle East	/	Asiatic Mouflon	AMUF	female	ERS239060	PRJEB3139	Naval-Sanchez et al. 2018
IROO-D6-0006	Ovis gmelini	the Middle East	Kaboudan	Asiatic Mouflon	AMUF	male	ERS239058	PRJEB3139	Naval-Sanchez et al. 2018
IROO-M12-9997	Ovis gmelini	the Middle East	Khomein	Asiatic Mouflon	AMUF	male	ERS239022	PRJEB3139	Naval-Sanchez et al. 2018
266	Ovis gmelini	the Middle East	Iran	Asiatic Mouflon	AMUF	male	SRS6576527	PRJNA624020	Li et al. 2020
267	Ovis gmelini	the Middle East	Iran	Asiatic Mouflon	AMUF	male	SRS6576526	PRJNA624020	Li et al. 2020
271	Ovis gmelini	the Middle East	Iran	Asiatic Mouflon	AMUF	female	SRS6576525	PRJNA624020	Li et al. 2020
272	Ovis gmelini	the Middle East	Iran	Asiatic Mouflon	AMUF	female	SRS6576524	PRJNA624020	Li et al. 2020
273	Ovis gmelini	the Middle East	Iran	Asiatic Mouflon	AMUF	female	SRS6576523	PRJNA624020	Li et al. 2020
TH.1	Ovis gmelini	the Middle East	Iran	Asiatic Mouflon	AMUF	male	SRS6576522	PRJNA624020	Li et al. 2020
TH.2	Ovis gmelini	the Middle East	Iran	Asiatic Mouflon	AMUF	male	SRS6576521	PRJNA624020	Li et al. 2020
KR.4	Ovis gmelini	the Middle East	Iran	Asiatic Mouflon	AMUF	male	SRS6576520	PRJNA624020	Li et al. 2020
KR.6	Ovis gmelini	the Middle East	Iran	Asiatic Mouflon	AMUF	male	SRS6576661	PRJNA624020	Li et al. 2020
SH.7	Ovis gmelini	the Middle East	Iran	Asiatic Mouflon	AMUF	male	SRS6576660	PRJNA624020	Li et al. 2020
YZ.9	Ovis gmelini	the Middle East	Iran	Asiatic Mouflon	AMUF	male	SRS6576659	PRJNA624020	Li et al. 2020
YZ.10	Ovis gmelini	the Middle East	Iran	Asiatic Mouflon	AMUF	male	SRS6576658	PRJNA624020	Li et al. 2020
YZ.11	Ovis gmelini	the Middle East	Iran	Asiatic Mouflon	AMUF	NA	SRS6576657	PRJNA624020	Li et al. 2020
YZ.12	Ovis gmelini	the Middle East	Iran	Asiatic Mouflon	AMUF	female	SRS6576656	PRJNA624020	Li et al. 2020
KR.15	Ovis gmelini	the Middle East	Iran	Asiatic Mouflon	AMUF	female	SRS10296392	PRJNA764308	Lv et al., 2022
SH.19	Ovis gmelini	the Middle East	Iran	Asiatic Mouflon	AMUF	female	SRS6576655	PRJNA624020	Li et al. 2020
SH.20	Ovis gmelini	the Middle East	Iran	Asiatic Mouflon	AMUF	female	SRS6576654	PRJNA624020	Li et al. 2020
cym008	Ovis gmelini	the Middle East	Cyprus	Asiatic Mouflon	AMUF	NA	ERS17229041/ERS17028229	PRJEB69690	Atağ et al. 2024
cym002	Ovis gmelini	the Middle East	Cyprus	Asiatic Mouflon	AMUF	NA	ERS17028223	PRJEB69690	Atağ et al. 2024
cym003	Ovis gmelini	the Middle East	Cyprus	Asiatic Mouflon	AMUF	NA	ERS17028224	PRJEB69690	Atağ et al. 2024
cym006	Ovis gmelini	the Middle East	Cyprus	Asiatic Mouflon	AMUF	NA	ERS17028227	PRJEB69690	Atağ et al. 2024
cym007	Ovis gmelini	the Middle East	Cyprus	Asiatic Mouflon	AMUF	NA	ERS17028228	PRJEB69690	Atağ et al. 2024
cym009	Ovis gmelini	the Middle East	Cyprus	Asiatic Mouflon	AMUF	NA	ERS17028230	PRJEB69690	Atağ et al. 2024
cym012	Ovis gmelini	the Middle East	Cyprus	Asiatic Mouflon	AMUF	NA	ERS17028232	PRJEB69690	Atağ et al. 2024
oga018	Ovis gmelini	the Middle East	Turkey	Asiatic Mouflon	AMUF	NA	ERS17229043/ERS17229042/ERS17028236	PRJEB69690	Atağ et al. 2024
BJ1-2	Ovis vignei	the Middle East	Iran	Urial	URIS	female	SRS10296367	PRJNA764308	Chen et al. 2021
BJ2-1	Ovis vignei	the Middle East	Iran	Urial	URIS	female	SRS10296368	PRJNA764308	Chen et al. 2021
BJ3-1	Ovis vignei	the Middle East	Iran	Urial	URIS	female	SRS10296369	PRJNA764308	Chen et al. 2021
BJ4-1	Ovis vignei	the Middle East	Iran	Urial	URIS	female	SRS10296370	PRJNA764308	Chen et al. 2021
BJR5	Ovis vignei	the Middle East	Iran	Urial	URIS	female	SRS10296371	PRJNA764308	Chen et al. 2021
BJR6	Ovis vignei	the Middle East	Iran	Urial	URIS	male	SRS7154159	PRJNA645671	Deng et al. 2021
BJ-IROV-AB8-1004	Ovis vignei	the Middle East	/	Urial	URIS	female	ERS403315	PRJEB5463	/
BJ-IROV-AB8-1005	Ovis vignei	the Middle East	/	Urial	URIS	female	ERS403316	PRJEB5463	/
BJ-IROV-AB8-1006	Ovis vignei	the Middle East	/	Urial	URIS	female	ERS403317	PRJEB5463	/
bighorn1	Ovis canadensis	North America	Canada	Bighorn sheep	BIGS	male	SRS10296393	PRJNA764308	Chen et al. 2021

## Sheet: Table S2
Table S2.1104 samples information for mitochondria chromosome analysis
Individuals' ID	Species	Geographic regions	Sampling locations	Species/breeds/populations	Codes	Sex	depth of mitogenome	Accession Number	Latitude	Longitude	Age	Lineages	Reference
BQ2602	Ovis aries	Africa	Ethiopia	Bonga sheep	BOG	NA	1227.05	PQ247876	7.27	36.25		B	This study
BQ2620	Ovis aries	Africa	Ethiopia	Bonga sheep	BOG	female	1238.4	PQ247877	7.27	36.25		B	This study
BQ2661	Ovis aries	Africa	Ethiopia	Bonga sheep	BOG	female	1264.5	PQ247878	7.27	36.25		B	This study
ETH-3062	Ovis aries	Africa	Ethiopia	Menz sheep	MEN	female	439.657	PQ247896	10.12	39.66		B	This study
ETH-3155	Ovis aries	Africa	Ethiopia	Menz sheep	MEN	female	811.027	PQ247897	10.12	39.66		B	This study
ETH-794	Ovis aries	Africa	Ethiopia	Menz sheep	MEN	female	1611.26	PQ247898	10.12	39.66		B	This study
EMZ1	Ovis aries	Africa	/	Ethiopian_Menz	MEN	female	426.194	PQ247895	10.12	39.66		B	This study
FKD2702	Ovis aries	Africa	Ethiopia	Afar sheep	AFS	female	986.165	PQ247899	9.15	40.49		A	This study
FKD2746	Ovis aries	Africa	Ethiopia	Afar sheep	AFS	female	686.275	PQ247900	9.15	40.49		B	This study
FKD2759	Ovis aries	Africa	Ethiopia	Afar sheep	AFS	female	1238.15	PQ247901	9.15	40.49		B	This study
LBR2858	Ovis aries	Africa	Libya	Libyan Barberine	LBS	NA	995.93	PQ247905	32.32	15.1		B	This study
LBR2860	Ovis aries	Africa	Libya	Libyan Barberine	LBS	female	670.482	PQ247906	32.32	15.1		B	This study
LBR2861	Ovis aries	Africa	Libya	Libyan Barberine	LBS	female	237.936	PQ247907	32.32	15.1		B	This study
Sc11	Ovis aries	Africa	West Africa	Mbororo sheep	MBS	male	337.453	PQ247974	13.92	9.46		B	This study
Sc12	Ovis aries	Africa	West Africa	Mbororo sheep	MBS	male	1161.77	PQ247975	13.92	9.46		B	This study
Sc14	Ovis aries	Africa	West Africa	Mbororo sheep	MBS	NA	1007.06	PQ247976	13.92	9.46		B	This study
Sn16	Ovis aries	Africa	West Africa	Yankasa sheep	YAN	female	1524.73	PQ247977	11.9	9.91		B	This study
Sn5	Ovis aries	Africa	West Africa	Yankasa sheep	YAN	female	1325.77	PQ247978	11.9	9.91		B	This study
Sn8	Ovis aries	Africa	West Africa	Yankasa sheep	YAN	female	1705.84	PQ247979	11.9	9.91		B	This study
Wad-Sn16	Ovis aries	Africa	Chad	West African Dwarf sheep	WAD	female	826.519	PQ247994	17.74	16.88		B	This study
Wad-Sn3	Ovis aries	Africa	Chad	West African Dwarf sheep	WAD	male	1398.19	PQ247995	17.74	16.88		B	This study
Wad-Sn6	Ovis aries	Africa	Chad	West African Dwarf sheep	WAD	male	895.151	PQ247996	17.74	16.88		B	This study
uda-Sc2	Ovis aries	Africa	Chad	Uda sheep	UDA	female	2267.03	PQ247992	14.38	14.86		B	This study
uda-Sc3	Ovis aries	Africa	Chad	Uda sheep	UDA	female	2411.3	PQ247993	14.38	14.86		B	This study
17b	Ovis aries	Africa	Burkina Faso	Djiallonke sheep	DJI	female	487.984	PQ247852	11.79	-3.45		B	This study
83b	Ovis aries	Africa	Burkina Faso	Djiallonke sheep	DJI	male	461.974	PQ247864	11.79	-3.45		B	This study
180b	Ovis aries	Africa	Burkina Faso	Djiallonke sheep	DJI	female	369.867	PQ247853	11.79	-3.45		B	This study
34	Ovis aries	Africa	Burkina Faso	Mossi sheep	MOS	male	734.935	PQ247860	14.01	-0.86		B	This study
53	Ovis aries	Africa	Burkina Faso	Mossi sheep	MOS	male	632.693	PQ247861	14.01	-0.86		B	This study
99	Ovis aries	Africa	Burkina Faso	Mossi sheep	MOS	female	207.918	PQ247865	14.01	-0.86		B	This study
103	Ovis aries	Africa	Burkina Faso	Sahelian sheep	SAH	male	736.993	PQ247849	11.46	0.47		B	This study
163	Ovis aries	Africa	Burkina Faso	Sahelian sheep	SAH	female	495.115	PQ247851	11.46	0.47		B	This study
200	Ovis aries	Africa	Burkina Faso	Sahelian sheep	SAH	male	866.533	PQ247857	11.46	0.47		B	This study
18	Ovis aries	Africa	Egypt	Ossimi sheep	OSS	male	824.118	PQ247854	23.96	31.92		B	This study
19	Ovis aries	Africa	Egypt	Ossimi sheep	OSS	male	617.427	PQ247855	23.96	31.92		B	This study
20	Ovis aries	Africa	Egypt	Ossimi sheep	OSS	male	483.984	PQ247858	23.96	31.92		C	This study
1	Ovis aries	Africa	Egypt	Rahmani sheep	RAH	male	798.737	PQ247856	31.1	30.63		B	This study
2	Ovis aries	Africa	Egypt	Rahmani sheep	RAH	male	1016.16	PQ247859	31.1	30.63		B	This study
Egy-50	Ovis aries	Africa	Egypt	Rahmani sheep	RAH	male	431.689	PQ247894	31.1	30.63		B	This study
6	Ovis aries	Africa	Egypt	Barki sheep	BAR	male	1062.63	PQ247862	27.69	26.16		B	This study
7	Ovis aries	Africa	Egypt	Barki sheep	BAR	male	1031.91	PQ247863	27.69	26.16		A	This study
11	Ovis aries	Africa	Egypt	Barki sheep	BAR	male	661.084	PQ247850	27.69	26.16		B	This study
KA-01	Ovis aries	Africa	West Africa	Cameroon sheep	CAM	male	560.002	PQ247902	5.12	12.39		B	This study
KA-02	Ovis aries	Africa	West Africa	Cameroon sheep	CAM	male	405.829	PQ247903	5.12	12.39		B	This study
KA-07	Ovis aries	Africa	West Africa	Cameroon sheep	CAM	NA	1038.58	PQ247904	5.12	12.39		B	This study
WDP142	Ovis aries	Africa	China	Dorper sheep	DPS	female	2408.24	PQ247997	-29.92	24.61		C	This study
WDP147	Ovis aries	Africa	China	Dorper sheep	DPS	female	903.035	PQ247998	-29.92	24.61		B	This study
WDP149	Ovis aries	Africa	China	Dorper sheep	DPS	female	1542.47	PQ247999	-29.92	24.61		B	This study
WDP153	Ovis aries	Africa	China	Dorper sheep	DPS	female	634.33	PQ248000	-29.92	24.61		C	This study
WDP155	Ovis aries	Africa	China	Dorper sheep	DPS	female	610.423	PQ248001	-29.92	24.61		A	This study
BDP357	Ovis aries	Africa	China	Dorper sheep	DPS	female	1690.58	PQ247868	-29.92	24.61		A	This study
BDP370	Ovis aries	Africa	China	Dorper sheep	DPS	female	1812.27	PQ247872	-29.92	24.61		B	This study
BDP358	Ovis aries	Africa	China	Dorper sheep	DPS	female	2301.72	PQ247869	-29.92	24.61		B	This study
BDP360	Ovis aries	Africa	China	Dorper sheep	DPS	female	1399.71	PQ247870	-29.92	24.61		A	This study
BDP369	Ovis aries	Africa	China	Dorper sheep	DPS	female	1776.57	PQ247871	-29.92	24.61		B	This study
AWD1	Ovis aries	Africa	/	African_White_Dorper	AWD	female	1433.17	PQ247866	-28.82	24.99		B	This study
AWD3	Ovis aries	Africa	/	African_White_Dorper	AWD	NA	1189.47	PQ247867	-28.82	24.99		B	This study
RDA4	Ovis aries	Africa	/	Ronderib_Afrikaner	RDA	male	1364.35	PQ247952	-28.82	24.99		A	This study
NQA11	Ovis aries	Africa	/	Namaqua_Afrikaner	NQA	female	995.745	PQ247947	-28.82	24.99		B	This study
BENI5	Ovis aries	Africa	Morocco	Beni Guil	BENI	male	494.099	PQ247873	32.6333	-1.7167		C	This study
SARD20	Ovis aries	Africa	Morocco	Beni Guil	BENI	female	942.325	PQ247962	33.867	-3.033		B	This study
TIMA1	Ovis aries	Africa	Morocco	Beni Guil	BENI	female	922.908	PQ247986	34.1694	-2.86528		B	This study
LOCA45	Ovis aries	Africa	Morocco	Boujaad	BOUJ	female	883.096	PQ247924	32.8156	-6.36521		B	This study
DMAN30	Ovis aries	Africa	Morocco	D'man	DMAN	female	511.876	PQ247888	29.0123	-8.53292		B	This study
SARD2	Ovis aries	Africa	Morocco	D'man	DMAN	female	1892.85	PQ247968	30.5742	-4.54166		C	This study
DMAN9	Ovis aries	Africa	Morocco	D'man	DMAN	female	241.715	PQ247893	28.5662	-9.5729		B	This study
DMAN17	Ovis aries	Africa	Morocco	D'man	DMAN	male	913.838	PQ247882	29.0379	-9.25791		B	This study
DMAN29	Ovis aries	Africa	Morocco	D'man	DMAN	female	502.837	PQ247886	29.5524	-8.51335		B	This study
LOCA6	Ovis aries	Africa	Morocco	D'man	DMAN	female	567.656	PQ247944	29.6039	-8.08877		B	This study
LOCA7	Ovis aries	Africa	Morocco	D'man	DMAN	female	1173	PQ247945	29.2353	-8.15679		B	This study
LOCA26	Ovis aries	Africa	Morocco	D'man	DMAN	female	763.752	PQ247913	30.5845	-7.05607		B	This study
LOCA28	Ovis aries	Africa	Morocco	D'man	DMAN	female	1345.3	PQ247915	29.5132	-7.29061		B	This study
LOCA36	Ovis aries	Africa	Morocco	D'man	DMAN	male	1859.72	PQ247917	31.086	-6.5572		B	This study
LOCA37	Ovis aries	Africa	Morocco	D'man	DMAN	female	169.503	PQ247918	30.5211	-6.51935		B	This study
LOCA39	Ovis aries	Africa	Morocco	D'man	DMAN	female	855.373	PQ247919	30.0815	-6.57552		B	This study
LOCA48	Ovis aries	Africa	Morocco	D'man	DMAN	female	1375.92	PQ247926	31.1789	-6.02874		C	This study
LOCA49	Ovis aries	Africa	Morocco	D'man	DMAN	female	1187.01	PQ247927	29.9823	-6.01175		B	This study
LOCA60	Ovis aries	Africa	Morocco	D'man	DMAN	female	277.747	PQ247936	31.5336	-5.55076		B	This study
LOCA61	Ovis aries	Africa	Morocco	D'man	DMAN	female	256.819	PQ247937	31.2495	-5.52507		B	This study
LOCA62	Ovis aries	Africa	Morocco	D'man	DMAN	female	481.588	PQ247938	30.8225	-5.6449		B	This study
LOCA63	Ovis aries	Africa	Morocco	D'man	DMAN	female	2254.76	PQ247939	29.5968	-5.53555		C	This study
TIMA15	Ovis aries	Africa	Morocco	D'man	DMAN	NA	712.459	PQ247984	32.0059	-5.0268		B	This study
TIMA16	Ovis aries	Africa	Morocco	D'man	DMAN	NA	916.8	PQ247985	32.1677	-5.03768		B	This study
NDZ4	Ovis aries	Africa	Morocco	D'man	DMAN	female	733.148	PQ247946	31.5867	-5.28221		A	This study
SARD11	Ovis aries	Africa	Morocco	D'man	DMAN	female	322.606	PQ247953	32.4955	-4.4865		B	This study
SARD12	Ovis aries	Africa	Morocco	D'man	DMAN	female	1236.5	PQ247954	31.0276	-4.0045		B	This study
SARD17	Ovis aries	Africa	Morocco	D'man	DMAN	female	591.335	PQ247959	31.5754	-3.53267		B	This study
DMAN14	Ovis aries	Africa	Morocco	Local populations	LOCA	male	257.192	PQ247880	30.3177	-9.28888		B	This study
DMAN19	Ovis aries	Africa	Morocco	Local populations	LOCA	NA	587.704	PQ247884	28.0099	-9.17601		B	This study
LOCA11	Ovis aries	Africa	Morocco	Local populations	LOCA	female	289.1	PQ247908	33.36	-7.61		B	This study
LOCA40	Ovis aries	Africa	Morocco	Local populations	LOCA	female	649.851	PQ247921	35.201	-6.0898		B	This study
DMAN4	Ovis aries	Africa	Morocco	Local populations	LOCA	female	235.079	PQ247890	29.0942	-10.1135		B	This study
LOCA65	Ovis aries	Africa	Morocco	Local populations	LOCA	female	779.826	PQ247941	35.0991	-5.2712		B	This study
LOCA68	Ovis aries	Africa	Morocco	Local populations	LOCA	male	535.451	PQ247943	34.0337	-5.1707		B	This study
OULE8	Ovis aries	Africa	Morocco	Local populations	LOCA	female	508.692	PQ247951	32.7152	-4.71471		B	This study
SARD1	Ovis aries	Africa	Morocco	Local populations	LOCA	female	821.266	PQ247961	32.1469	-4.59069		B	This study
DMAN3	Ovis aries	Africa	Morocco	Local populations	LOCA	female	592.773	PQ247889	28.3546	-10.52		B	This study
SARD25	Ovis aries	Africa	Morocco	Local populations	LOCA	female	1020.17	PQ247966	32.1928	-3.2619		B	This study
BENI6	Ovis aries	Africa	Morocco	Local populations	LOCA	male	480.985	PQ247874	32.4167	-1.9333		B	This study
BOUJ	Ovis aries	Africa	Morocco	Local populations	LOCA	female	367.015	PQ247875	32.5667	-1.4167		B	This study
DMAN2	Ovis aries	Africa	Morocco	Local populations	LOCA	male	407.749	PQ247887	32.15	-1.2833		B	This study
DMAN5	Ovis aries	Africa	Morocco	Local populations	LOCA	male	316.118	PQ247891	28.5093	-10.1419		B	This study
DMAN7	Ovis aries	Africa	Morocco	Local populations	LOCA	female	341.554	PQ247892	31.2155	-9.69874		B	This study
DMAN13	Ovis aries	Africa	Morocco	Local populations	LOCA	female	512.805	PQ247879	30.5282	-9.32916		B	This study
DMAN16	Ovis aries	Africa	Morocco	Local populations	LOCA	NA	538.518	PQ247881	29.5116	-9.3729		B	This study
DMAN18	Ovis aries	Africa	Morocco	Local populations	LOCA	male	462.659	PQ247883	28.5077	-9.38252		B	This study
LOCA3	Ovis aries	Africa	Morocco	Local populations	LOCA	female	1366.65	PQ247920	31.668	-8.27225		B	This study
LOCA4	Ovis aries	Africa	Morocco	Local populations	LOCA	male	1432.45	PQ247928	30.6791	-8.14557		B	This study
LOCA5	Ovis aries	Africa	Morocco	Local populations	LOCA	male	1140.43	PQ247935	30.2704	-8.05626		B	This study
LOCA18	Ovis aries	Africa	Morocco	Local populations	LOCA	male	1343.44	PQ247909	30.5201	-7.52765		B	This study
LOCA19	Ovis aries	Africa	Morocco	Local populations	LOCA	female	143.905	PQ247910	30.2741	-7.54106		B	This study
LOCA20	Ovis aries	Africa	Morocco	Local populations	LOCA	male	414.599	PQ247911	29.5943	-7.56994		B	This study
LOCA25	Ovis aries	Africa	Morocco	Local populations	LOCA	female	1219.22	PQ247912	31.4789	-7.26664		B	This study
DMAN27	Ovis aries	Africa	Morocco	Local populations	LOCA	male	354.408	PQ247885	30.3068	-8.5768		B	This study
LOCA27	Ovis aries	Africa	Morocco	Local populations	LOCA	male	1136.35	PQ247914	30.3076	-7.15144		B	This study
LOCA41	Ovis aries	Africa	Morocco	Local populations	LOCA	female	737.947	PQ247922	34.95	-6.06		B	This study
LOCA42	Ovis aries	Africa	Morocco	Local populations	LOCA	female	1199.77	PQ247923	33.869	-6.05		B	This study
LOCA47	Ovis aries	Africa	Morocco	Local populations	LOCA	male	825.625	PQ247925	31.6739	-6.4135		B	This study
LOCA30	Ovis aries	Africa	Morocco	Local populations	LOCA	male	1278.36	PQ247916	33.799	-6.56		B	This study
LOCA50	Ovis aries	Africa	Morocco	Local populations	LOCA	female	438.547	PQ247929	35.64	-5.85		B	This study
LOCA52	Ovis aries	Africa	Morocco	Local populations	LOCA	female	765.554	PQ247930	35.391	-5.83		B	This study
LOCA53	Ovis aries	Africa	Morocco	Local populations	LOCA	female	897.955	PQ247931	35.429	-5.846		B	This study
LOCA54	Ovis aries	Africa	Morocco	Local populations	LOCA	female	1823.24	PQ247932	34.898	-5.666		C	This study
LOCA55	Ovis aries	Africa	Morocco	Local populations	LOCA	female	1869.43	PQ247933	34.38	-5.82		B	This study
LOCA56	Ovis aries	Africa	Morocco	Local populations	LOCA	female	1724.63	PQ247934	33.81	-5.67		B	This study
LOCA64	Ovis aries	Africa	Morocco	Local populations	LOCA	female	1242.33	PQ247940	35.5	-5.35		B	This study
LOCA67	Ovis aries	Africa	Morocco	Local populations	LOCA	female	659.494	PQ247942	34.782	-5.347		B	This study
OULE2	Ovis aries	Africa	Morocco	Local populations	LOCA	female	182.776	PQ247948	35.145	-4.635		B	This study
OULE4	Ovis aries	Africa	Morocco	Local populations	LOCA	female	475.162	PQ247950	34.1	-4.83		A	This study
SARD9	Ovis aries	Africa	Morocco	Local populations	LOCA	female	456.605	PQ247973	32.5498	-4.28135		B	This study
SARD3	Ovis aries	Africa	Morocco	Local populations	LOCA	male	646.647	PQ247969	34.937	-4.25		B	This study
SARD4	Ovis aries	Africa	Morocco	Local populations	LOCA	female	1613.04	PQ247970	34.1	-4.091		B	This study
SARD7	Ovis aries	Africa	Morocco	Local populations	LOCA	female	1263.35	PQ247971	33.7	-4.23		B	This study
SARD8	Ovis aries	Africa	Morocco	Local populations	LOCA	female	994.679	PQ247972	33.1014	-4.10499		B	This study
SARD16	Ovis aries	Africa	Morocco	Local populations	LOCA	female	1090.5	PQ247958	32.5954	-3.54837		B	This study
SARD13	Ovis aries	Africa	Morocco	Local populations	LOCA	female	765.628	PQ247955	35.17	-3.781		B	This study
SARD14	Ovis aries	Africa	Morocco	Local populations	LOCA	male	718.507	PQ247956	34.63	-3.86		B	This study
SARD15	Ovis aries	Africa	Morocco	Local populations	LOCA	female	1151.93	PQ247957	34.1563	-3.86		B	This study
SARD24	Ovis aries	Africa	Morocco	Local populations	LOCA	female	2204.27	PQ247965	32.9	-3.416		B	This study
SARD18	Ovis aries	Africa	Morocco	Local populations	LOCA	female	1424.78	PQ247960	34.8731	-3.15111		B	This study
SARD22	Ovis aries	Africa	Morocco	Local populations	LOCA	female	4805.19	PQ247963	33.433	-3.017		B	This study
SARD23	Ovis aries	Africa	Morocco	Local populations	LOCA	female	1818.48	PQ247964	33.483	-3.333		B	This study
TIMA3	Ovis aries	Africa	Morocco	Local populations	LOCA	female	421.86	PQ247988	32.967	-2.867		B	This study
SARD27	Ovis aries	Africa	Morocco	Local populations	LOCA	female	1637.51	PQ247967	34.6064	-2.55889		B	This study
TIMA12	Ovis aries	Africa	Morocco	Local populations	LOCA	female	844.764	PQ247982	32.617	-2.35		B	This study
TIMA14	Ovis aries	Africa	Morocco	Local populations	LOCA	male	996.063	PQ247983	32.1667	-2.4167		B	This study
TIMA4	Ovis aries	Africa	Morocco	Local populations	LOCA	female	517.012	PQ247989	35.1167	-2.36917		B	This study
TIMA6	Ovis aries	Africa	Morocco	Local populations	LOCA	male	323.674	PQ247990	34.0258	-2.14917		B	This study
TIMA10	Ovis aries	Africa	Morocco	Local populations	LOCA	male	539.669	PQ247980	33.2	-2.0333		B	This study
TIMA9	Ovis aries	Africa	Morocco	Ouled Djellal	OULE	female	828.827	PQ247991	33.1333	-2.0833		B	This study
OULE3	Ovis aries	Africa	Morocco	Ouled Djellal	OULE	female	381.038	PQ247949	34.78	-4.85		B	This study
TIMA2	Ovis aries	Africa	Morocco	Ouled Djellal	OULE	female	247.144	PQ247987	33.8475	-2.6312		B	This study
TIMA11	Ovis aries	Africa	Morocco	Ouled Djellal	OULE	female	572.254	PQ247981	32.667	-2.15		B	This study
TIMA5	Ovis aries	Africa	Morocco	Ouled Djellal	OULE	male	379.527	OR160975	34.6431	-2.1639		B	This study
SARD26	Ovis aries	Africa	Morocco	Ouled Djellal	OULE	female	2254.32	OR160893	35.0586	-2.61083		B	This study
LOCA13	Ovis aries	Africa	Morocco	Sardi	SARD	NA	237.669	OR160732	32.1872	-7.92626		B	This study
LOCA35	Ovis aries	Africa	Morocco	Sardi	SARD	female	818.857	OR160742	31.9455	-6.6048		B	This study
BENI1	Ovis aries	Africa	Morocco	Sardi	SARD	male	1393.82	OR160483	34.8275	-1.675		B	This study
DMAN8	Ovis aries	Africa	Morocco	Sardi	SARD	male	258.76	OR160554	29.021	-9.59912		A	This study
DMAN10	Ovis aries	Africa	Morocco	Sardi	SARD	female	225.084	OR160546	32.0516	-9.20446		B	This study
DMAN11	Ovis aries	Africa	Morocco	Sardi	SARD	female	1017.15	OR160547	31.6235	-9.21121		B	This study
DMAN12	Ovis aries	Africa	Morocco	Sardi	SARD	female	305.976	OR160548	31.2137	-9.04293		B	This study
DMAN20	Ovis aries	Africa	Morocco	Sardi	SARD	female	486.78	OR160549	32.78	-8.78		B	This study
DMAN21	Ovis aries	Africa	Morocco	Sardi	SARD	female	560.131	OR160550	32.1651	-8.60131		B	This study
DMAN22	Ovis aries	Africa	Morocco	Sardi	SARD	female	839.143	OR160551	31.5693	-8.74563		B	This study
DMAN23	Ovis aries	Africa	Morocco	Sardi	SARD	female	824.767	OR160552	31.193	-8.8438		B	This study
DMAN26	Ovis aries	Africa	Morocco	Sardi	SARD	female	282.095	OR160553	30.5503	-8.61777		B	This study
LOCA1	Ovis aries	Africa	Morocco	Sardi	SARD	female	419.508	OR160734	32.88	-8.17		B	This study
LOCA2	Ovis aries	Africa	Morocco	Sardi	SARD	female	1123.68	OR160738	32.2867	-8.31488		B	This study
LOCA12	Ovis aries	Africa	Morocco	Sardi	SARD	female	557.848	OR160731	32.912	-7.71		B	This study
LOCA16	Ovis aries	Africa	Morocco	Sardi	SARD	female	990.203	OR160733	31.4318	-7.94719		B	This study
LOCA24	Ovis aries	Africa	Morocco	Sardi	SARD	NA	846.627	OR160737	32.1175	-7.26		B	This study
LOCA21	Ovis aries	Africa	Morocco	Sardi	SARD	female	1119.09	OR160735	33.629	-7.135		B	This study
LOCA22	Ovis aries	Africa	Morocco	Sardi	SARD	male	1375.5	OR160736	33.15	-7.33		B	This study
LOCA33	Ovis aries	Africa	Morocco	Sardi	SARD	female	1077.28	OR160740	32.501	-6.751		B	This study
LOCA34	Ovis aries	Africa	Morocco	Sardi	SARD	female	834.546	OR160741	32.4097	-6.5062		B	This study
LOCA46	Ovis aries	Africa	Morocco	Sardi	SARD	NA	751.321	OR160744	32.4223	-6.2168		B	This study
SARD10	Ovis aries	Africa	Morocco	Sardi	SARD	male	389.179	OR160891	32.2438	-4.3603		B	This study
SARD19	Ovis aries	Africa	Morocco	Sardi	SARD	female	195.593	OR160892	34.3353	-3.05833		B	This study
LOCA59	Ovis aries	Africa	Morocco	Timahdite	TIMA	female	1709.57	OR160747	32.4868	-5.9445		B	This study
LOCA72	Ovis aries	Africa	Morocco	Timahdite	TIMA	female	1243.26	OR160751	32.6505	-5.24447		B	This study
LOCA44	Ovis aries	Africa	Morocco	Timahdite	TIMA	female	1112.63	OR160743	33.2666	-6.1526		B	This study
LOCA58	Ovis aries	Africa	Morocco	Timahdite	TIMA	female	545.855	OR160746	32.8671	-5.59364		B	This study
LOCA31	Ovis aries	Africa	Morocco	Timahdite	TIMA	female	851.057	OR160739	33.2172	-6.5208		B	This study
LOCA69	Ovis aries	Africa	Morocco	Timahdite	TIMA	female	504.277	OR160748	33.83	-5.42		C	This study
LOCA70	Ovis aries	Africa	Morocco	Timahdite	TIMA	female	340.37	OR160749	33.328	-5.29795		B	This study
LOCA71	Ovis aries	Africa	Morocco	Timahdite	TIMA	female	509.272	OR160750	33.3366	-5.2949		B	This study
OULE5	Ovis aries	Africa	Morocco	Timahdite	TIMA	male	489.69	OR160864	33.84	-4.63		B	This study
OULE7	Ovis aries	Africa	Morocco	Timahdite	TIMA	female	711.371	OR160865	33.0498	-4.59553		B	This study
SARD5	Ovis aries	Africa	Morocco	Timahdite	TIMA	female	1612.76	OR160894	33.8	-4.45		B	This study
SARD6	Ovis aries	Africa	Morocco	Timahdite	TIMA	female	672.196	OR160895	33.65	-4.36		B	This study
LOCA57	Ovis aries	Africa	Morocco	Timahdite	TIMA	male	289.777	OR160745	33.1289	-5.5475		B	This study
LOCA10	Ovis aries	Africa	Morocco	unknown	UNKN	female	1275.46	OR160730	32.6505	-5.24447		B	This study
BA42	Ovis aries	Central-and-East Asia	Monglia	Bayad sheep	BAY	female	773.557	OR160473	49.7	92.9		B	This study
BA49	Ovis aries	Central-and-East Asia	Monglia	Bayad sheep	BAY	female	596.915	OR160474	49.7	92.9		A	This study
BA60	Ovis aries	Central-and-East Asia	Monglia	Bayad sheep	BAY	male	447.756	OR160475	49.7	92.9		A	This study
MG13	Ovis aries	Central-and-East Asia	Monglia	Darkhad sheep	DAR	female	270.07	OR160774	50.24	100.5		A	This study
MG17	Ovis aries	Central-and-East Asia	Monglia	Darkhad sheep	DAR	female	529.541	OR160775	50.24	100.5		A	This study
MG23	Ovis aries	Central-and-East Asia	Monglia	Darkhad sheep	DAR	female	374.886	OR160776	50.24	100.5		A	This study
MG363	Ovis aries	Central-and-East Asia	Monglia	Barga sheep	BAG	NA	546.251	OR160777	47.87	115.23		C	This study
MG366	Ovis aries	Central-and-East Asia	Monglia	Barga sheep	BAG	male	1273.51	OR160778	47.87	115.23		C	This study
MG367	Ovis aries	Central-and-East Asia	Monglia	Barga sheep	BAG	male	1271.42	OR160779	47.87	115.23		A	This study
KH338	Ovis aries	Central-and-East Asia	Monglia	Khotont sheep	KHO	female	599.857	OR160710	48.57	101		A	This study
KH340	Ovis aries	Central-and-East Asia	Monglia	Khotont sheep	KHO	female	737.684	OR160711	48.57	101		C	This study
KH348	Ovis aries	Central-and-East Asia	Monglia	Khotont sheep	KHO	male	143.1	OR160712	48.57	101		A	This study
TA282	Ovis aries	Central-and-East Asia	Monglia	Tamir sheep	TAM	female	473.378	OR160955	47.8523	101.145		B	This study
TA298	Ovis aries	Central-and-East Asia	Monglia	Tamir sheep	TAM	female	928.418	OR160956	47.8523	101.145		B	This study
TA304	Ovis aries	Central-and-East Asia	Monglia	Tamir sheep	TAM	male	530.843	OR160957	47.8523	101.145		B	This study
SXW30	Ovis aries	Central-and-East Asia	China	Small Tailed Han sheep	SXW	female	405.134	OR160951	35.62	116.15		C	This study
SXW19	Ovis aries	Central-and-East Asia	China	Small Tailed Han sheep	SXW	female	1889.2	OR160944	35.62	116.15		B	This study
SXW29	Ovis aries	Central-and-East Asia	China	Small Tailed Han sheep	SXW	female	251.053	OR160950	35.62	116.15		B	This study
SXW16	Ovis aries	Central-and-East Asia	China	Small Tailed Han sheep	SXW	female	1328.16	OR160942	35.62	116.15		B	This study
SXW17	Ovis aries	Central-and-East Asia	China	Small Tailed Han sheep	SXW	female	1206.52	OR160943	35.62	116.15		A	This study
SXW20	Ovis aries	Central-and-East Asia	China	Small Tailed Han sheep	SXW	female	1652.52	OR160945	35.62	116.15		B	This study
SXW23	Ovis aries	Central-and-East Asia	China	Small Tailed Han sheep	SXW	female	1757.73	OR160946	35.62	116.15		A	This study
SXW25	Ovis aries	Central-and-East Asia	China	Small Tailed Han sheep	SXW	female	1433.76	OR160947	35.62	116.15		A	This study
SXW26	Ovis aries	Central-and-East Asia	China	Small Tailed Han sheep	SXW	female	1496.6	OR160948	35.62	116.15		A	This study
SXW28	Ovis aries	Central-and-East Asia	China	Small Tailed Han sheep	SXW	female	1454.02	OR160949	35.62	116.15		B	This study
WDS123	Ovis aries	Central-and-East Asia	China	Wadi sheep	WDS	female	423.275	OR160997	37.38	117.97		A	This study
WDS14	Ovis aries	Central-and-East Asia	China	Wadi sheep	WDS	female	107.564	OR161000	37.38	117.97		C	This study
WDS109	Ovis aries	Central-and-East Asia	China	Wadi sheep	WDS	female	590.053	OR160993	37.38	117.97		C	This study
WDS112	Ovis aries	Central-and-East Asia	China	Wadi sheep	WDS	female	691.73	OR160994	37.38	117.97		A	This study
WDS149	Ovis aries	Central-and-East Asia	China	Wadi sheep	WDS	female	548.437	OR160999	37.38	117.97		B	This study
WDS53	Ovis aries	Central-and-East Asia	China	Wadi sheep	WDS	female	682.975	OR161006	37.38	117.97		C	This study
WDS60	Ovis aries	Central-and-East Asia	China	Wadi sheep	WDS	female	802.43	OR161007	37.38	117.97		A	This study
WDS115	Ovis aries	Central-and-East Asia	China	Wadi sheep	WDS	female	748.568	OR160995	37.38	117.97		A	This study
WDS121	Ovis aries	Central-and-East Asia	China	Wadi sheep	WDS	female	1008.74	OR160996	37.38	117.97		A	This study
WDS50	Ovis aries	Central-and-East Asia	China	Wadi sheep	WDS	female	729.505	OR161005	37.38	117.97		A	This study
WDS102	Ovis aries	Central-and-East Asia	China	Wadi sheep	WDS	female	1263.88	OR160991	37.38	117.97		B	This study
WDS148	Ovis aries	Central-and-East Asia	China	Wadi sheep	WDS	female	514.79	OR160998	37.38	117.97		A	This study
WDS163	Ovis aries	Central-and-East Asia	China	Wadi sheep	WDS	female	147.806	OR161002	37.38	117.97		D	This study
WDS65	Ovis aries	Central-and-East Asia	China	Wadi sheep	WDS	female	157.021	OR161008	37.38	117.97		B	This study
WDS96	Ovis aries	Central-and-East Asia	China	Wadi sheep	WDS	female	311.579	OR161009	37.38	117.97		A	This study
WDS98	Ovis aries	Central-and-East Asia	China	Wadi sheep	WDS	female	302.797	OR161010	37.38	117.97		A	This study
WDS201	Ovis aries	Central-and-East Asia	China	Wadi sheep	WDS	female	173.169	OR161003	37.38	117.97		A	This study
WDS202	Ovis aries	Central-and-East Asia	China	Wadi sheep	WDS	female	835.565	OR161004	37.38	117.97		A	This study
WDS150	Ovis aries	Central-and-East Asia	China	Wadi sheep	WDS	female	101.921	OR161001	37.38	117.97		A	This study
WDS108	Ovis aries	Central-and-East Asia	China	Wadi sheep	WDS	female	1143.1	OR160992	37.38	117.97		C	This study
SSS44	Ovis aries	Central-and-East Asia	China	Sishui Fur sheep	SSS	male	833.525	OR160934	35.66	117.25		A	This study
SSS45	Ovis aries	Central-and-East Asia	China	Sishui Fur sheep	SSS	male	361.929	OR160935	35.66	117.25		B	This study
SSS46	Ovis aries	Central-and-East Asia	China	Sishui Fur sheep	SSS	male	465.346	OR160936	35.66	117.25		A	This study
SSS32	Ovis aries	Central-and-East Asia	China	Sishui Fur sheep	SSS	male	967.785	OR160927	35.66	117.25		A	This study
SSS35	Ovis aries	Central-and-East Asia	China	Sishui Fur sheep	SSS	male	1098.66	OR160928	35.66	117.25		B	This study
SSS37	Ovis aries	Central-and-East Asia	China	Sishui Fur sheep	SSS	male	728.54	OR160929	35.66	117.25		A	This study
SSS39	Ovis aries	Central-and-East Asia	China	Sishui Fur sheep	SSS	male	709.975	OR160930	35.66	117.25		B	This study
SSS40	Ovis aries	Central-and-East Asia	China	Sishui Fur sheep	SSS	male	1021.29	OR160931	35.66	117.25		A	This study
SSS41	Ovis aries	Central-and-East Asia	China	Sishui Fur sheep	SSS	male	847.244	OR160932	35.66	117.25		B	This study
SSS43	Ovis aries	Central-and-East Asia	China	Sishui Fur sheep	SSS	male	685.465	OR160933	35.66	117.25		B	This study
HDW47	Ovis aries	Central-and-East Asia	China	Large Tailed Han sheep	HDW	female	913.098	OR160607	36.8	115.93		A	This study
HDW51	Ovis aries	Central-and-East Asia	China	Large Tailed Han sheep	HDW	female	1574.73	OR160611	36.8	115.93		B	This study
HDW52	Ovis aries	Central-and-East Asia	China	Large Tailed Han sheep	HDW	female	2108.13	OR160612	36.8	115.93		B	This study
HDW48	Ovis aries	Central-and-East Asia	China	Large Tailed Han sheep	HDW	female	1245.34	OR160608	36.8	115.93		C	This study
HDW49	Ovis aries	Central-and-East Asia	China	Large Tailed Han sheep	HDW	female	1576.69	OR160609	36.8	115.93		B	This study
HDW50	Ovis aries	Central-and-East Asia	China	Large Tailed Han sheep	HDW	female	1177.24	OR160610	36.8	115.93		A	This study
HDW54	Ovis aries	Central-and-East Asia	China	Large Tailed Han sheep	HDW	female	907.931	OR160613	36.8	115.93		A	This study
HDW56	Ovis aries	Central-and-East Asia	China	Large Tailed Han sheep	HDW	female	1196.94	OR160614	36.8	115.93		A	This study
HDW59	Ovis aries	Central-and-East Asia	China	Large Tailed Han sheep	HDW	female	1605.45	OR160615	36.8	115.93		B	This study
HDW60	Ovis aries	Central-and-East Asia	China	Large Tailed Han sheep	HDW	female	1329.19	OR160616	36.8	115.93		B	This study
HU62	Ovis aries	Central-and-East Asia	China	Hu sheep	HUS	female	1006.69	OR160620	32.44	120.25		A	This study
HU65	Ovis aries	Central-and-East Asia	China	Hu sheep	HUS	female	981.734	OR160623	32.44	120.25		B	This study
HU69	Ovis aries	Central-and-East Asia	China	Hu sheep	HUS	female	958.22	OR160626	32.44	120.25		A	This study
HU63	Ovis aries	Central-and-East Asia	China	Hu sheep	HUS	female	898.929	OR160621	32.44	120.25		A	This study
HU64	Ovis aries	Central-and-East Asia	China	Hu sheep	HUS	female	955.56	OR160622	32.44	120.25		A	This study
HU66	Ovis aries	Central-and-East Asia	China	Hu sheep	HUS	female	1098.54	OR160624	32.44	120.25		A	This study
HU68	Ovis aries	Central-and-East Asia	China	Hu sheep	HUS	female	761.722	OR160625	32.44	120.25		C	This study
HU73	Ovis aries	Central-and-East Asia	China	Hu sheep	HUS	female	920.627	OR160627	32.44	120.25		B	This study
HU75	Ovis aries	Central-and-East Asia	China	Hu sheep	HUS	female	1162.97	OR160628	32.44	120.25		A	This study
HU76	Ovis aries	Central-and-East Asia	China	Hu sheep	HUS	female	748.948	OR160629	32.44	120.25		A	This study
TAN79	Ovis aries	Central-and-East Asia	China	Tan sheep	TAN	female	875.174	OR160959	37.79	107.41		A	This study
TAN86	Ovis aries	Central-and-East Asia	China	Tan sheep	TAN	female	465.935	OR160962	37.79	107.41		B	This study
TAN87	Ovis aries	Central-and-East Asia	China	Tan sheep	TAN	female	391.528	OR160963	37.79	107.41		B	This study
TAN78	Ovis aries	Central-and-East Asia	China	Tan sheep	TAN	female	1320.98	OR160958	37.79	107.41		A	This study
TAN80	Ovis aries	Central-and-East Asia	China	Tan sheep	TAN	female	1536.5	OR160960	37.79	107.41		A	This study
TAN82	Ovis aries	Central-and-East Asia	China	Tan sheep	TAN	female	1136.92	OR160961	37.79	107.41		C	This study
TAN88	Ovis aries	Central-and-East Asia	China	Tan sheep	TAN	female	480.669	OR160964	37.79	107.41		A	This study
TAN89	Ovis aries	Central-and-East Asia	China	Tan sheep	TAN	female	499.063	OR160965	37.79	107.41		A	This study
TAN90	Ovis aries	Central-and-East Asia	China	Tan sheep	TAN	female	231.097	OR160966	37.79	107.41		A	This study
TAN91	Ovis aries	Central-and-East Asia	China	Tan sheep	TAN	female	218.45	OR160967	37.79	107.41		B	This study
AL117	Ovis aries	Central-and-East Asia	China	Altay sheep	ALS	female	2069.48	OR160455	47.36	87.84		A	This study
AL118	Ovis aries	Central-and-East Asia	China	Altay sheep	ALS	female	2022.73	OR160456	47.36	87.84		B	This study
AL119	Ovis aries	Central-and-East Asia	China	Altay sheep	ALS	female	2334.67	OR160457	47.36	87.84		A	This study
AL109	Ovis aries	Central-and-East Asia	China	Altay sheep	ALS	female	3472.77	OR160449	47.36	87.84		B	This study
AL111	Ovis aries	Central-and-East Asia	China	Altay sheep	ALS	female	1532.51	OR160450	47.36	87.84		A	This study
AL113	Ovis aries	Central-and-East Asia	China	Altay sheep	ALS	female	1583.44	OR160451	47.36	87.84		A	This study
AL114	Ovis aries	Central-and-East Asia	China	Altay sheep	ALS	female	1870.34	OR160452	47.36	87.84		A	This study
AL115	Ovis aries	Central-and-East Asia	China	Altay sheep	ALS	female	2159.19	OR160453	47.36	87.84		A	This study
AL116	Ovis aries	Central-and-East Asia	China	Altay sheep	ALS	female	2042.15	OR160454	47.36	87.84		A	This study
AL120	Ovis aries	Central-and-East Asia	China	Altay sheep	ALS	female	1830.77	OR160458	47.36	87.84		A	This study
BSB123	Ovis aries	Central-and-East Asia	China	Bashibai sheep	BSB	female	1675.65	OR160501	46.21	83		A	This study
BSB126	Ovis aries	Central-and-East Asia	China	Bashibai sheep	BSB	female	1447.37	OR160502	46.21	83		A	This study
BSB128	Ovis aries	Central-and-East Asia	China	Bashibai sheep	BSB	female	2039.55	OR160503	46.21	83		A	This study
BSB129	Ovis aries	Central-and-East Asia	China	Bashibai sheep	BSB	female	1738.54	OR160504	46.21	83		C	This study
BSB130	Ovis aries	Central-and-East Asia	China	Bashibai sheep	BSB	female	2440.55	OR160505	46.21	83		B	This study
BSB136	Ovis aries	Central-and-East Asia	China	Bashibai sheep	BSB	female	2047.57	OR160506	46.21	83		B	This study
BSB137	Ovis aries	Central-and-East Asia	China	Bashibai sheep	BSB	female	2072.26	OR160507	46.21	83		A	This study
BSB139	Ovis aries	Central-and-East Asia	China	Bashibai sheep	BSB	female	1674.12	OR160508	46.21	83		A	This study
BSB140	Ovis aries	Central-and-East Asia	China	Bashibai sheep	BSB	female	1790.08	OR160509	46.21	83		E	This study
BSB141	Ovis aries	Central-and-East Asia	China	Bashibai sheep	BSB	female	1816.96	OR160510	46.21	83		B	This study
CLS222	Ovis aries	Central-and-East Asia	China	Cele Black sheep	CLS	female	1360.63	OR160520	37.01	80.81		A	This study
CLS226	Ovis aries	Central-and-East Asia	China	Cele Black sheep	CLS	female	1305.14	OR160521	37.01	80.81		C	This study
CLS234	Ovis aries	Central-and-East Asia	China	Cele Black sheep	CLS	female	1651.79	OR160525	37.01	80.81		A	This study
CLS227	Ovis aries	Central-and-East Asia	China	Cele Black sheep	CLS	female	853.527	OR160522	37.01	80.81		C	This study
CLS228	Ovis aries	Central-and-East Asia	China	Cele Black sheep	CLS	female	1231.18	OR160523	37.01	80.81		B	This study
CLS233	Ovis aries	Central-and-East Asia	China	Cele Black sheep	CLS	female	1380.88	OR160524	37.01	80.81		A	This study
CLS235	Ovis aries	Central-and-East Asia	China	Cele Black sheep	CLS	female	1297.76	OR160526	37.01	80.81		A	This study
CLSA	Ovis aries	Central-and-East Asia	China	Cele Black sheep	CLS	female	1131.79	OR160527	37.01	80.81		A	This study
CLSB	Ovis aries	Central-and-East Asia	China	Cele Black sheep	CLS	female	1228.52	OR160528	37.01	80.81		A	This study
CLSD	Ovis aries	Central-and-East Asia	China	Cele Black sheep	CLS	female	424.508	OR160529	37.01	80.81		C	This study
DQS15	Ovis aries	Central-and-East Asia	China	Diqing sheep	DQS	NA	320.826	OR160555	27.82	99.7		A	This study
DQS9	Ovis aries	Central-and-East Asia	China	Diqing sheep	DQS	female	416.173	OR160557	27.82	99.7		A	This study
DQS16	Ovis aries	Central-and-East Asia	China	Diqing sheep	DQS	male	1700.42	OR160556	27.82	99.7		B	This study
GNM327	Ovis aries	Central-and-East Asia	China	Tibetan sheep	GMA	female	710.047	OR160584	33.99	102.07		B	This study
GNM330	Ovis aries	Central-and-East Asia	China	Tibetan sheep	GMA	female	932.71	OR160585	33.99	102.07		A	This study
GNM341	Ovis aries	Central-and-East Asia	China	Tibetan sheep	GMA	male	650.363	OR160586	33.99	102.07		A	This study
HS50	Ovis aries	Central-and-East Asia	China	Kazakh sheep	KAZ	female	396.946	OR160617	43.18	81.83		B	This study
HS51	Ovis aries	Central-and-East Asia	China	Kazakh sheep	KAZ	female	391.63	OR160618	43.18	81.83		A	This study
HS56	Ovis aries	Central-and-East Asia	China	Kazakh sheep	KAZ	female	391.996	OR160619	43.18	81.83		B	This study
HZS18	Ovis aries	Central-and-East Asia	China	Hanzhong sheep	HZS	male	293.191	OR160630	33.07	107.02		B	This study
HZS19	Ovis aries	Central-and-East Asia	China	Hanzhong sheep	HZS	female	187.756	OR160631	33.07	107.02		B	This study
HZS1	Ovis aries	Central-and-East Asia	China	Hanzhong sheep	HZS	female	334.791	OR160632	33.07	107.02		B	This study
CJL285	Ovis aries	Central-and-East Asia	China	Tibetan sheep	SAJ	male	553.966	OR160517	33.04	102.23		A	This study
CJL289	Ovis aries	Central-and-East Asia	China	Tibetan sheep	SAJ	female	742.367	OR160518	33.04	102.23		A	This study
CJL300	Ovis aries	Central-and-East Asia	China	Tibetan sheep	SAJ	male	661.113	OR160519	33.04	102.23		A	This study
MXS2	Ovis aries	Central-and-East Asia	China	Minxian Black Fur sheep	MXS	female	1527.59	OR160799	34.42	104.03		A	This study
MXS30	Ovis aries	Central-and-East Asia	China	Minxian Black Fur sheep	MXS	female	1690.02	OR160800	34.42	104.03		A	This study
MXS10	Ovis aries	Central-and-East Asia	China	Minxian Black Fur sheep	MXS	female	1213.14	OR160798	34.42	104.03		C	This study
SAB311	Ovis aries	Central-and-East Asia	China	Tibetan sheep	SAB	female	719.188	OR160886	32.65	102.33		B	This study
SAB319	Ovis aries	Central-and-East Asia	China	Tibetan sheep	SAB	male	280.243	OR160887	32.65	102.33		A	This study
SAB322	Ovis aries	Central-and-East Asia	China	Tibetan sheep	SAB	male	764.774	OR160888	32.65	102.33		C	This study
TCS3	Ovis aries	Central-and-East Asia	China	Tengchong sheep	TCS	male	196.029	OR160968	25.02	98.49		A	This study
TCS4	Ovis aries	Central-and-East Asia	China	Tengchong sheep	TCS	male	1568.83	OR160969	25.02	98.49		B	This study
TCS7	Ovis aries	Central-and-East Asia	China	Tengchong sheep	TCS	male	458.18	OR160970	25.02	98.49		A	This study
THQ11	Ovis aries	Central-and-East Asia	China	Taihang Fur sheep	THQ	male	647.727	OR160972	36.09	114.39		A	This study
THQ5	Ovis aries	Central-and-East Asia	China	Taihang Fur sheep	THQ	female	429.279	OR160973	36.09	114.39		A	This study
THQ9	Ovis aries	Central-and-East Asia	China	Taihang Fur sheep	THQ	female	456	OR160974	36.09	114.39		A	This study
WZS11	Ovis aries	Central-and-East Asia	China	Ujimqin sheep	WZS	female	405.399	OR161015	43.92	116.03		A	This study
WZS26	Ovis aries	Central-and-East Asia	China	Ujimqin sheep	WZS	male	490.28	OR161016	43.92	116.03		B	This study
WZS33	Ovis aries	Central-and-East Asia	China	Ujimqin sheep	WZS	male	499.546	OR161017	43.92	116.03		A	This study
ZJZ225	Ovis aries	Central-and-East Asia	China	Tibetan sheep	ZRJ	female	302.797	OR161025	28.91	89.61		A	This study
ZJZ226	Ovis aries	Central-and-East Asia	China	Tibetan sheep	ZRJ	female	176.075	OR161026	28.91	89.61		A	This study
ZJZ242	Ovis aries	Central-and-East Asia	China	Tibetan sheep	ZRJ	male	243.601	OR161027	28.91	89.61		B	This study
ZLX154	Ovis aries	Central-and-East Asia	China	Tibetan sheep	ZLX	male	373.17	OR161028	29.22	94.22		A	This study
ZLX160	Ovis aries	Central-and-East Asia	China	Tibetan sheep	ZLX	male	359.591	OR161029	29.22	94.22		A	This study
ZLX161	Ovis aries	Central-and-East Asia	China	Tibetan sheep	ZLX	male	405.399	OR161030	29.22	94.22		A	This study
LB15	Ovis aries	Central-and-East Asia	China	Lop sheep	LOP	female	334.411	OR160721	41.25	86.25		A	This study
LB16	Ovis aries	Central-and-East Asia	China	Lop sheep	LOP	male	510.165	OR160722	41.25	86.25		A	This study
LB46	Ovis aries	Central-and-East Asia	China	Lop sheep	LOP	female	1037.14	OR160723	41.25	86.25		A	This study
DLS249	Ovis aries	Central-and-East Asia	China	Duolang sheep	DLS	female	2928.79	OR160536	39.86	79.07		A	This study
DLS305	Ovis aries	Central-and-East Asia	China	Duolang sheep	DLS	male	1772.23	OR160537	39.86	79.07		C	This study
DLS313	Ovis aries	Central-and-East Asia	China	Duolang sheep	DLS	male	2109.34	OR160540	39.86	79.07		A	This study
DLS309	Ovis aries	Central-and-East Asia	China	Duolang sheep	DLS	male	2050.71	OR160538	39.86	79.07		A	This study
DLS311	Ovis aries	Central-and-East Asia	China	Duolang sheep	DLS	male	2695.5	OR160539	39.86	79.07		A	This study
DLS317	Ovis aries	Central-and-East Asia	China	Duolang sheep	DLS	male	2043.16	OR160541	39.86	79.07		C	This study
DLS325	Ovis aries	Central-and-East Asia	China	Duolang sheep	DLS	female	1701.53	OR160542	39.86	79.07		C	This study
DLS333	Ovis aries	Central-and-East Asia	China	Duolang sheep	DLS	female	1769.41	OR160543	39.86	79.07		C	This study
DLS334	Ovis aries	Central-and-East Asia	China	Duolang sheep	DLS	female	1803.71	OR160544	39.86	79.07		A	This study
DLS348	Ovis aries	Central-and-East Asia	China	Duolang sheep	DLS	female	1213.32	OR160545	39.86	79.07		A	This study
MFW157	Ovis aries	Central-and-East Asia	China	Chinese Merino sheep(fine wool)	MFW	female	379.242	OR160764	44.29	83.01		A	This study
MFW159	Ovis aries	Central-and-East Asia	China	Chinese Merino sheep(fine wool)	MFW	female	445.87	OR160765	44.29	83.01		A	This study
MFW170	Ovis aries	Central-and-East Asia	China	Chinese Merino sheep(fine wool)	MFW	female	464.069	OR160773	44.29	83.01		A	This study
MFW160	Ovis aries	Central-and-East Asia	China	Chinese Merino sheep (fine wool)	MFW	female	899.253	OR160766	44.29	83.01		A	This study
MFW161	Ovis aries	Central-and-East Asia	China	Chinese Merino sheep (fine wool)	MFW	female	866.337	OR160767	44.29	83.01		A	This study
MFW163	Ovis aries	Central-and-East Asia	China	Chinese Merino sheep (fine wool)	MFW	female	613.792	OR160768	44.29	83.01		A	This study
MFW164	Ovis aries	Central-and-East Asia	China	Chinese Merino sheep (fine wool)	MFW	female	801.105	OR160769	44.29	83.01		A	This study
MFW165	Ovis aries	Central-and-East Asia	China	Chinese Merino sheep (fine wool)	MFW	female	528.047	OR160770	44.29	83.01		A	This study
MFW167	Ovis aries	Central-and-East Asia	China	Chinese Merino sheep (fine wool)	MFW	female	471.616	OR160771	44.29	83.01		A	This study
MFW169	Ovis aries	Central-and-East Asia	China	Chinese Merino sheep (fine wool)	MFW	female	1427.4	OR160772	44.29	83.01		A	This study
MSF173	Ovis aries	Central-and-East Asia	China	Chinese Merino sheep(super fine wool)	MSF	female	4690.16	OR160788	44.29	83.01		A	This study
MSF177	Ovis aries	Central-and-East Asia	China	Chinese Merino sheep(super fine wool)	MSF	female	218.454	OR160792	44.29	83.01		A	This study
MSF181	Ovis aries	Central-and-East Asia	China	Chinese Merino sheep(super fine wool)	MSF	female	361.093	OR160794	44.29	83.01		B	This study
MSF174	Ovis aries	Central-and-East Asia	China	Chinese Merino sheep (super fine wool)	MSF	female	6622.88	OR160789	44.29	83.01		A	This study
MSF175	Ovis aries	Central-and-East Asia	China	Chinese Merino sheep (super fine wool)	MSF	female	1039.58	OR160790	44.29	83.01		A	This study
MSF176	Ovis aries	Central-and-East Asia	China	Chinese Merino sheep (super fine wool)	MSF	female	592.671	OR160791	44.29	83.01		B	This study
MSF180	Ovis aries	Central-and-East Asia	China	Chinese Merino sheep (super fine wool)	MSF	female	354.699	OR160793	44.29	83.01		A	This study
MSF184	Ovis aries	Central-and-East Asia	China	Chinese Merino sheep (super fine wool)	MSF	female	420.959	OR160795	44.29	83.01		A	This study
MSF186	Ovis aries	Central-and-East Asia	China	Chinese Merino sheep (super fine wool)	MSF	female	717.311	OR160796	44.29	83.01		A	This study
MSF190	Ovis aries	Central-and-East Asia	China	Chinese Merino sheep (super fine wool)	MSF	female	487.605	OR160797	44.29	83.01		A	This study
CHA02	Ovis aries	Central-and-East Asia	China	Changthangi	CHA	female	494.776	OR160515	29.99	88.05		A	This study
CHA05	Ovis aries	Central-and-East Asia	China	Changthangi	CHA	female	419.368	OR160516	29.99	88.05		C	This study
2N	Ovis aries	Central-and-East Asia	China	Waggir sheep	WGR	male	793.635	OR160438	34.56	69.21		A	This study
5N	Ovis aries	Central-and-East Asia	China	Waggir sheep	WGR	female	628.34	OR160443	34.56	69.21		B	This study
6N	Ovis aries	Central-and-East Asia	China	Waggir sheep	WGR	female	822.087	OR160444	34.56	69.21		A	This study
1N	Ovis aries	Central-and-East Asia	China	Waggir sheep	WGR	male	584.85	OR160434	34.56	69.21		A	This study
3N	Ovis aries	Central-and-East Asia	China	Waggir sheep	WGR	female	823.049	OR160439	34.56	69.21		A	This study
7N	Ovis aries	Central-and-East Asia	China	Waggir sheep	WGR	female	802.458	OR160445	34.56	69.21		A	This study
8N	Ovis aries	Central-and-East Asia	China	Waggir sheep	WGR	female	763.933	OR160446	34.56	69.21		A	This study
9N	Ovis aries	Central-and-East Asia	China	Waggir sheep	WGR	female	925.382	OR160447	34.56	69.21		A	This study
10	Ovis aries	Central-and-East Asia	China	Waggir sheep	WGR	male	542.068	OR160429	34.56	69.21		C	This study
11N	Ovis aries	Central-and-East Asia	China	Waggir sheep	WGR	female	799.533	OR160430	34.56	69.21		B	This study
GALA13	Ovis aries	Central-and-East Asia	Azerbaijian	Gala sheep	GALA	female	444.497	OR160579	40.51	47.65		A	This study
GALA7	Ovis aries	Central-and-East Asia	Azerbaijian	Gala sheep	GALA	female	560.159	OR160580	40.51	47.65		A	This study
MAZ10	Ovis aries	Central-and-East Asia	Azerbaijian	Mazekh sheep	MAZ	female	728.617	OR160755	40.58	46.33		B	This study
MAZ13	Ovis aries	Central-and-East Asia	Azerbaijian	Mazekh sheep	MAZ	female	2432.99	OR160756	40.58	46.33		B	This study
MAZ5	Ovis aries	Central-and-East Asia	Azerbaijian	Mazekh sheep	MAZ	female	1377.12	OR160757	40.58	46.33		A	This study
AZME12	Ovis aries	Central-and-East Asia	Azerbaijian	Azerbaijian Mountain Merino sheep	AZME	female	501.542	OR160470	40.68	46.35		B	This study
AZME15	Ovis aries	Central-and-East Asia	Azerbaijian	Azerbaijian Mountain Merino sheep	AZME	female	581.645	OR160471	40.68	46.35		C	This study
AZME4	Ovis aries	Central-and-East Asia	Azerbaijian	Azerbaijian Mountain Merino sheep	AZME	female	1016	OR160472	40.68	46.35		B	This study
BOZ2	Ovis aries	Central-and-East Asia	Azerbaijian	Bozakh sheep	BOZ	male	470.262	OR160499	40.53	46.02		A	This study
BOZ6	Ovis aries	Central-and-East Asia	Azerbaijian	Bozakh sheep	BOZ	male	431.514	OR160500	40.53	46.02		A	This study
ARME3156	Ovis aries	Central-and-East Asia	Kazakhstan	Kazakh Arkhar-Merino sheep	ARME	female	1388.12	OR160462	43.45	77.04		C	This study
ARME3166	Ovis aries	Central-and-East Asia	Kazakhstan	Kazakh Arkhar-Merino sheep	ARME	female	524.62	OR160463	43.45	77.04		A	This study
ARME3170	Ovis aries	Central-and-East Asia	Kazakhstan	Kazakh Arkhar-Merino sheep	ARME	female	1260.11	OR160464	43.45	77.04		A	This study
DEG-3004A	Ovis aries	Central-and-East Asia	Kazakhstan	Degeres Mutton-Wool sheep	DEG	male	245.795	OR160533	43.27	76.81		A	This study
DEG-3007A	Ovis aries	Central-and-East Asia	Kazakhstan	Degeres Mutton-Wool sheep	DEG	male	873.154	OR160534	43.27	76.81		A	This study
DEG-3020	Ovis aries	Central-and-East Asia	Kazakhstan	Degeres Mutton-Wool sheep	DEG	male	1175.01	OR160535	43.27	76.81		B	This study
KATO3052	Ovis aries	Central-and-East Asia	Kazakhstan	Kazakh Finewool sheep	KATO	female	324.003	OR160707	42.95	71.42		C	This study
KATO3092	Ovis aries	Central-and-East Asia	Kazakhstan	Kazakh Finewool sheep	KATO	male	242.006	OR160708	42.95	71.42		B	This study
KATO3095	Ovis aries	Central-and-East Asia	Kazakhstan	Kazakh Finewool sheep	KATO	male	823.692	OR160709	42.95	71.42		A	This study
KaEdil-3102	Ovis aries	Central-and-East Asia	Kazakhstan	Kazakh Edilbai sheep	KAED	female	443.838	OR160704	52.32	77.03		A	This study
KaEdil-3104	Ovis aries	Central-and-East Asia	Kazakhstan	Kazakh Edilbai sheep	KAED	female	734.454	OR160705	52.32	77.03		B	This study
KaEdil-3134	Ovis aries	Central-and-East Asia	Kazakhstan	Kazakh Edilbai sheep	KAED	female	1868.26	OR160706	52.32	77.03		A	This study
Jaf13	Ovis aries	South-and-Southeast Asia	Sri Lanka	Jaffna Local sheep	JLS	NA	690.313	OR160700	9.66	80.03		A	This study
Jaf03	Ovis aries	South-and-Southeast Asia	Sri Lanka	Jaffna Local sheep	JLS	female	242.541	OR160698	9.66	80.03		A	This study
Jaf09	Ovis aries	South-and-Southeast Asia	Sri Lanka	Jaffna Local sheep	JLS	male	116.374	OR160699	9.66	80.03		A	This study
INDO-121	Ovis aries	South-and-Southeast Asia	Indonesia	Indonesia ThinTailed sheep	ITT	female	368.79	OR160633	-7.78	110.98		B	This study
INDO-19	Ovis aries	South-and-Southeast Asia	Indonesia	Indonesia ThinTailed sheep	ITT	female	294.916	OR160634	-7.78	110.98		B	This study
INDO-30	Ovis aries	South-and-Southeast Asia	Indonesia	Indonesia ThinTailed sheep	ITT	female	611.446	OR160635	-7.78	110.98		A	This study
Iran3840	Ovis aries	South-and-Southeast Asia	Pakistan	Kachi sheep	KAC	female	733.287	OR160654	25.21	67.34		B	This study
Iran3841	Ovis aries	South-and-Southeast Asia	Pakistan	Kachi sheep	KAC	female	715.857	OR160655	25.21	67.34		A	This study
Iran3843	Ovis aries	South-and-Southeast Asia	Pakistan	Kachi sheep	KAC	male	624.969	OR160656	25.21	67.34		C	This study
Iran4006	Ovis aries	South-and-Southeast Asia	Pakistan	Kajli sheep	KAJ	NA	618.535	OR160657	32.63	74.29		C	This study
Iran4015	Ovis aries	South-and-Southeast Asia	Pakistan	Kajli sheep	KAJ	NA	1285.17	OR160658	32.63	74.29		A	This study
Iran4017	Ovis aries	South-and-Southeast Asia	Pakistan	Kajli sheep	KAJ	female	122.187	OR160659	32.63	74.29		A	This study
Iran4263	Ovis aries	South-and-Southeast Asia	Pakistan	Karakul sheep	KAR	female	637.203	OR160660	35.69	71.66		A	This study
Iran4265	Ovis aries	South-and-Southeast Asia	Pakistan	Karakul sheep	KAR	male	1098.35	OR160661	35.69	71.66		B	This study
Iran4270	Ovis aries	South-and-Southeast Asia	Pakistan	Karakul sheep	KAR	male	2098.83	OR160662	35.69	71.66		A	This study
Iran5207	Ovis aries	South-and-Southeast Asia	Pakistan	Thalli sheep	THA	male	163.939	OR160665	30.09	71.34		A	This study
Iran5212	Ovis aries	South-and-Southeast Asia	Pakistan	Thalli sheep	THA	male	392.463	OR160666	30.09	71.34		B	This study
Iran5218	Ovis aries	South-and-Southeast Asia	Pakistan	Thalli sheep	THA	female	171.618	OR160667	30.09	71.34		A	This study
Iran42860	Ovis aries	South-and-Southeast Asia	India	Vembur sheep	VEM	female	113.679	OR160663	9.31	78.08		A	This study
Iran42864	Ovis aries	South-and-Southeast Asia	India	Vembur sheep	VEM	female	1579.74	OR160664	9.31	78.08		A	This study
TV493	Ovis aries	South-and-Southeast Asia	India	Vembur sheep	VEM	female	646.974	OR160979	9.31	78.08		A	This study
ME3872	Ovis aries	South-and-Southeast Asia	India	Mecheri sheep	MES	female	1085.79	OR160758	11.84	77.94		A	This study
ME442	Ovis aries	South-and-Southeast Asia	India	Mecheri sheep	MES	female	1595.63	OR160759	11.84	77.94		A	This study
ME97	Ovis aries	South-and-Southeast Asia	India	Mecheri sheep	MES	NA	1595.82	OR160760	11.84	77.94		A	This study
MR237	Ovis aries	South-and-Southeast Asia	India	Madras Red sheep	MRS	female	1475.99	OR160786	12.97	80.17		A	This study
MR528	Ovis aries	South-and-Southeast Asia	India	Madras Red sheep	MRS	female	1589.86	OR160787	12.97	80.17		A	This study
NEL1	Ovis aries	South-and-Southeast Asia	India	Nellore sheep	NES	female	1282.91	OR160807	14.39	79.94		A	This study
NEL31	Ovis aries	South-and-Southeast Asia	India	Nellore sheep	NES	female	896.004	OR160808	14.39	79.94		A	This study
NEL34RAM	Ovis aries	South-and-Southeast Asia	India	Nellore sheep	NES	male	625.002	OR160809	14.39	79.94		A	This study
PAT50	Ovis aries	South-and-Southeast Asia	India	Pattanam sheep	PAS	NA	138.196	OR160866	10.15	76.2		A	This study
PAT63	Ovis aries	South-and-Southeast Asia	India	Pattanam sheep	PAS	female	429.262	OR160867	10.15	76.2		A	This study
PAT78	Ovis aries	South-and-Southeast Asia	India	Pattanam sheep	PAS	female	880.213	OR160868	10.15	76.2		A	This study
TK250	Ovis aries	South-and-Southeast Asia	India	Kilakarsal sheep	KIL	female	788.764	OR160976	11.39	76.63		A	This study
TK282	Ovis aries	South-and-Southeast Asia	India	Kilakarsal sheep	KIL	female	1081.71	OR160977	11.39	76.63		A	This study
TK298	Ovis aries	South-and-Southeast Asia	India	Kilakarsal sheep	KIL	female	1031.37	OR160978	11.39	76.63		A	This study
N12	Ovis aries	South-and-Southeast Asia	Nepal	Kage sheep	KAG	female	1320.84	OR160801	27.27	86.71		A	This study
N23	Ovis aries	South-and-Southeast Asia	Nepal	Kage sheep	KAG	NA	263.049	OR160805	27.27	86.71		A	This study
N37	Ovis aries	South-and-Southeast Asia	Nepal	Kage sheep	KAG	male	315.786	OR160806	27.27	86.71		A	This study
N17	Ovis aries	South-and-Southeast Asia	Nepal	Baruwal sheep	BAS	NA	1775.25	OR160802	28.87	83.18		A	This study
N18	Ovis aries	South-and-Southeast Asia	Nepal	Baruwal sheep	BAS	female	6243.43	OR160803	28.87	83.18		A	This study
N21	Ovis aries	South-and-Southeast Asia	Nepal	Baruwal sheep	BAS	NA	8324.72	OR160804	28.87	83.18		A	This study
GUR4	Ovis aries	South-and-Southeast Asia	/	Garut/Priangan	GUR	female	195.075	OR160597	-6.89	107.64		B	This study
GAR4	Ovis aries	South-and-Southeast Asia	/	Indian_Garole	GAR	NA	154.292	OR160582	21.73	88.87		A	This study
GAR14	Ovis aries	South-and-Southeast Asia	/	Garole	GAR	female	377.962	OR160581	21.73	88.87		A	This study
BGE2	Ovis aries	South-and-Southeast Asia	/	Bangladeshi	BGE	NA	303.241	OR160487	24.48	90.29		A	This study
BGE4	Ovis aries	South-and-Southeast Asia	/	Bangladeshi	BGE	male	575.023	OR160488	24.48	90.29		A	This study
SUM2	Ovis aries	South-and-Southeast Asia	/	Sumatra	SUM	male	931.297	OR160937	2.19	99.38		A	This study
SUM7	Ovis aries	South-and-Southeast Asia	/	Sumatra	SUM	female	424.759	OR160938	2.19	99.38		B	This study
KRS3	Ovis aries	the Middle East	/	Karakas	KRS	female	526.006	OR160714	38.08	40.43		C	This study
AWT2	Ovis aries	the Middle East	/	Turkish_Awassi	AWT	male	573.305	OR160469	37.48	42.75		B	This study
UNKN	Ovis aries	the Middle East	/	Norduz	NDZ	female	2146.07	OR160980	39	35		B	This study
AWA33	Ovis aries	the Middle East	/	Awassi sheep	AWT	male	416.616	OR160468	37.48	42.75		C	This study
AW454	Ovis aries	the Middle East	Iraq	Awassi sheep	AWA	female	289.357	OR160465	35.03	42.67		A	This study
AWA14	Ovis aries	the Middle East	Iraq	Awassi sheep	AWA	female	247.771	OR160466	35.03	42.67		C	This study
AWA21	Ovis aries	the Middle East	Iraq	Awassi sheep	AWA	female	571.172	OR160467	35.03	42.67		B	This study
HAM18	Ovis aries	the Middle East	Iraq	Hamdani sheep	HAS	female	400.22	OR160601	30.9	44.65		A	This study
HAM21	Ovis aries	the Middle East	Iraq	Hamdani sheep	HAS	female	428.341	OR160602	30.9	44.65		B	This study
HAM290	Ovis aries	the Middle East	Iraq	Hamdani sheep	HAS	female	489.682	OR160603	30.9	44.65		A	This study
IROA-B2-5037	Ovis aries	the Middle East	Iran	/	IROA	female	604.676	OR160668	39.0446	44.9282		A	This study
IROA-B4-5190	Ovis aries	the Middle East	Iran	/	IROA	female	299.578	OR160669	38.1531	44.8388		A	This study
IROA-B5-5295	Ovis aries	the Middle East	Iran	/	IROA	male	122.299	OR160670	37.9727	44.9528		B	This study
IROA-B6-5139	Ovis aries	the Middle East	Iran	/	IROA	female	501.709	OR160671	37.2081	44.8766		C	This study
IROA-C3-5212	Ovis aries	the Middle East	Iran	/	IROA	male	855.7	OR160672	38.8591	45.0608		B	This study
IROA-C6-5187	Ovis aries	the Middle East	Iran	/	IROA	female	702.274	OR160673	37.1798	45.2061		B	This study
IROA-C7-5042	Ovis aries	the Middle East	Iran	/	IROA	female	1210.19	OR160674	36.7285	45.2436		C	This study
IROA-D5-5081	Ovis aries	the Middle East	Iran	/	IROA	female	6189.26	OR160675	37.824	45.9646		A	This study
IROA-D6-5152	Ovis aries	the Middle East	Iran	/	IROA	female	3993.96	OR160676	37.4703	45.8773		C	This study
IROA-E5-5157	Ovis aries	the Middle East	Iran	/	IROA	female	1972.81	OR160677	37.9251	46.0881		B	This study
IROA-E6-5351	Ovis aries	the Middle East	Iran	/	IROA	female	3987.79	OR160678	37.223	46.0754		B	This study
IROA-E7-5036	Ovis aries	the Middle East	Iran	/	IROA	male	1034.18	OR160679	36.9525	46.2523		A	This study
IROA-F3-5142	Ovis aries	the Middle East	Iran	/	IROA	female	779.254	OR160680	38.5227	46.8509		C	This study
IROA-G3-5095	Ovis aries	the Middle East	Iran	/	IROA	female	229.576	OR160681	38.5346	47.1644		C	This study
IROA-G4-5205	Ovis aries	the Middle East	Iran	/	IROA	female	1850.77	OR160682	38.3934	47.4309		A	This study
Iran102	Ovis aries	the Middle East	Iran	Grey-Shiraz sheep	GSS	male	726.989	OR160636	29.62	52.53		C	This study
Iran104	Ovis aries	the Middle East	Iran	Grey-Shiraz sheep	GSS	male	686.307	OR160637	29.62	52.53		A	This study
Iran112	Ovis aries	the Middle East	Iran	Grey-Shiraz sheep	GSS	female	577.879	OR160638	29.62	52.53		A	This study
Iran141	Ovis aries	the Middle East	Iran	Ghezel sheep	GHE	male	981.156	OR160639	38.07	46.3		C	This study
Iran146	Ovis aries	the Middle East	Iran	Ghezel sheep	GHE	male	804.278	OR160640	38.07	46.3		B	This study
Iran152	Ovis aries	the Middle East	Iran	Ghezel sheep	GHE	female	254.501	OR160641	38.07	46.3		A	This study
Iran166	Ovis aries	the Middle East	Iran	Karakul sheep	KAS	female	212.321	OR160642	36.55	61.16		A	This study
Iran167	Ovis aries	the Middle East	Iran	Karakul sheep	KAS	female	367.62	OR160643	36.55	61.16		B	This study
Iran168	Ovis aries	the Middle East	Iran	Karakul sheep	KAS	female	891.263	OR160644	36.55	61.16		C	This study
Iran201	Ovis aries	the Middle East	Iran	Afshari sheep	AFH	male	339.914	OR160645	36.67	48.48		C	This study
Iran202	Ovis aries	the Middle East	Iran	Afshari sheep	AFH	male	403.691	OR160646	36.67	48.48		A	This study
Iran203	Ovis aries	the Middle East	Iran	Afshari sheep	AFH	male	732.451	OR160647	36.67	48.48		B	This study
AFS33	Ovis aries	the Middle East	/	Afshari	AFS	male	223.094	OR160448	35.31	47		B	This study
Iran226	Ovis aries	the Middle East	Iran	Shal sheep	SHA	male	645.077	OR160648	36.27	50		A	This study
Iran229	Ovis aries	the Middle East	Iran	Shal sheep	SHA	male	324.74	OR160649	36.27	50		A	This study
Iran230	Ovis aries	the Middle East	Iran	Shal sheep	SHA	male	1128.79	OR160650	36.27	50		A	This study
Iran241	Ovis aries	the Middle East	Iran	Baluchi sheep	BAL	male	428.581	OR160651	27.58	58.94		C	This study
Iran242	Ovis aries	the Middle East	Iran	Baluchi sheep	BAL	male	600.516	OR160652	27.58	58.94		A	This study
Iran246	Ovis aries	the Middle East	Iran	Baluchi sheep	BAL	female	617.036	OR160653	27.58	58.94		A	This study
MAK333	Ovis aries	the Middle East	Iran	Makui sheep	MAK	NA	204.306	OR160752	39.05	44.93		B	This study
MAK345	Ovis aries	the Middle East	Iran	Makui sheep	MAK	male	181.633	OR160753	39.05	44.93		B	This study
MAK366	Ovis aries	the Middle East	Iran	Makui sheep	MAK	female	1346.37	OR160754	39.05	44.93		A	This study
MOG292	Ovis aries	the Middle East	Iran	Moghani sheep	MOH	male	1367.89	OR160783	39.09	47.45		B	This study
MOG326	Ovis aries	the Middle East	Iran	Moghani sheep	MOH	female	1536.49	OR160784	39.09	47.45		A	This study
MOG382	Ovis aries	the Middle East	Iran	Moghani sheep	MOH	male	1150.12	OR160785	39.09	47.45		B	This study
DAME-11	Ovis aries	Europe	Russia	Dagestan Mountain Merino sheep	DAME	male	515.598	OR160530	43.6	46.77		C	This study
DAME-16	Ovis aries	Europe	Russia	Dagestan Mountain Merino sheep	DAME	female	651.5	OR160531	43.6	46.77		B	This study
DAME-3	Ovis aries	Europe	Russia	Dagestan Mountain Merino sheep	DAME	female	548.816	OR160532	43.6	46.77		C	This study
KUIB1	Ovis aries	Europe	Russia	Kuibyshev sheep	KUIB	male	950.227	OR160715	52.84	49.02		A	This study
KUIB3	Ovis aries	Europe	Russia	Kuibyshev sheep	KUIB	male	1226.71	OR160716	52.84	49.02		A	This study
KUIB5	Ovis aries	Europe	Russia	Kuibyshev sheep	KUIB	male	339.952	OR160717	52.84	49.02		A	This study
ZAB-16	Ovis aries	Europe	Russia	Transbaikal Finewool sheep	ZAB	male	729.505	OR161022	50.98	105.8		A	This study
ZAB-21	Ovis aries	Europe	Russia	Transbaikal Finewool sheep	ZAB	male	682.975	OR161023	50.98	105.8		B	This study
ZAB-9	Ovis aries	Europe	Russia	Transbaikal Finewool sheep	ZAB	male	802.43	OR161024	50.98	105.8		A	This study
1E	Ovis aries	Europe	Russia	Russian Edilbai sheep	RED	female	721.754	OR160433	45.25	45.82		B	This study
18E	Ovis aries	Europe	Russia	Russian Edilbai sheep	RED	female	490.798	OR160431	45.25	45.82		C	This study
19E	Ovis aries	Europe	Russia	Russian Edilbai sheep	RED	female	662.298	OR160432	45.25	45.82		A	This study
BAJ14	Ovis aries	Europe	Russia	Baidarak sheep	BAJ	male	938.158	OR160476	50.85	105.44		A	This study
BAJ16	Ovis aries	Europe	Russia	Baidarak sheep	BAJ	male	705.19	OR160477	50.85	105.44		A	This study
BAJ17	Ovis aries	Europe	Russia	Baidarak sheep	BAJ	male	740.767	OR160478	50.85	105.44		A	This study
CAUC2	Ovis aries	Europe	Russia	Caucasian sheep	CAUC	male	662.857	OR160514	45.71	42.88		B	This study
CAUC13	Ovis aries	Europe	Russia	Caucasian sheep	CAUC	female	736.961	OR160513	45.71	42.88		B	This study
R-04	Ovis aries	Europe	Russia	Romanov sheep	ROM	female	630.785	OR160875	61.52	105.32		B	This study
R-08	Ovis aries	Europe	Russia	Romanov sheep	ROM	female	1107.03	OR160876	61.52	105.32		B	This study
R-09	Ovis aries	Europe	Russia	Romanov sheep	ROM	male	1537.48	OR160877	61.52	105.32		A	This study
FINN300	Ovis aries	Europe	Finland	Finnsheep	FIN	female	770.574	OR160569	64.71	27.29		B	This study
FINN303	Ovis aries	Europe	Finland	Finnsheep	FIN	female	588.498	OR160570	64.71	27.29		B	This study
FINN304	Ovis aries	Europe	Finland	Finnsheep	FIN	female	919.331	OR160571	64.71	27.29		B	This study
FINN305	Ovis aries	Europe	Finland	Finnsheep	FIN	female	1149.38	OR160572	64.71	27.29		B	This study
FINN306	Ovis aries	Europe	Finland	Finnsheep	FIN	female	680.268	OR160573	64.71	27.29		B	This study
FINN307	Ovis aries	Europe	Finland	Finnsheep	FIN	female	623.165	OR160574	64.71	27.29		B	This study
FINN313	Ovis aries	Europe	Finland	Finnsheep	FIN	female	669.568	OR160575	64.71	27.29		B	This study
FINN314	Ovis aries	Europe	Finland	Finnsheep	FIN	female	791.959	OR160576	64.71	27.29		B	This study
FINN315	Ovis aries	Europe	Finland	Finnsheep	FIN	female	899.354	OR160577	64.71	27.29		B	This study
FINN317	Ovis aries	Europe	Finland	Finnsheep	FIN	female	850.301	OR160578	64.71	27.29		B	This study
Ouessant24802	Ovis aries	Europe	the Netherlands	Ouessant	OUE	NA	540.559	OR160857	46.76	2.41		B	This study
Ouessant24946	Ovis aries	Europe	the Netherlands	Ouessant	OUE	female	1825.02	OR160858	46.76	2.41		B	This study
Ouessant24947	Ovis aries	Europe	the Netherlands	Ouessant	OUE	NA	1623.66	OR160859	46.76	2.41		B	This study
OUE0331	Ovis aries	Europe	the Netherlands	Ouessant	OUE	male	705.069	OR160854	46.76	2.41		B	This study
OUE81037	Ovis aries	Europe	the Netherlands	Ouessant	OUE	female	495.383	OR160856	46.76	2.41		B	This study
OUE72647	Ovis aries	Europe	the Netherlands	Ouessant	OUE	male	1215.73	OR160855	46.76	2.41		B	This study
Ouessant24948	Ovis aries	Europe	the Netherlands	Ouessant	OUE	NA	404.207	OR160860	46.76	2.41		B	This study
Ouessant24949	Ovis aries	Europe	the Netherlands	Ouessant	OUE	NA	1838.43	OR160861	46.76	2.41		B	This study
Ouessant24951	Ovis aries	Europe	the Netherlands	Ouessant	OUE	NA	469.786	OR160862	46.76	2.41		B	This study
Ouessant24953	Ovis aries	Europe	the Netherlands	Ouessant	OUE	female	706.887	OR160863	46.76	2.41		B	This study
Shetland23342	Ovis aries	Europe	the Netherlands	Shetland	SHE	female	306.517	OR160908	56.9	-4.08		B	This study
Shetland23343	Ovis aries	Europe	the Netherlands	Shetland	SHE	female	228.244	OR160909	56.9	-4.08		B	This study
Shetland23347	Ovis aries	Europe	the Netherlands	Shetland	SHE	male	1900.43	OR160913	56.9	-4.08		B	This study
Shetland23344	Ovis aries	Europe	the Netherlands	Shetland	SHE	female	292.816	OR160910	56.9	-4.08		B	This study
Shetland23345	Ovis aries	Europe	the Netherlands	Shetland	SHE	female	419.637	OR160911	56.9	-4.08		B	This study
Shetland23346	Ovis aries	Europe	the Netherlands	Shetland	SHE	male	476.217	OR160912	56.9	-4.08		B	This study
Shetland23354	Ovis aries	Europe	the Netherlands	Shetland	SHE	male	1813.86	OR160914	56.9	-4.08		A	This study
Solognote24727	Ovis aries	Europe	the Netherlands	Solognote	SOL	male	666.762	OR160917	45.46	2.25		B	This study
Solognote24728	Ovis aries	Europe	the Netherlands	Solognote	SOL	male	666.363	OR160918	45.46	2.25		B	This study
Solognote24729	Ovis aries	Europe	the Netherlands	Solognote	SOL	male	346.582	OR160919	45.46	2.25		B	This study
Solognote24730	Ovis aries	Europe	the Netherlands	Solognote	SOL	NA	329.653	OR160920	45.46	2.25		B	This study
Solognote24731	Ovis aries	Europe	the Netherlands	Solognote	SOL	male	1161.57	OR160921	45.46	2.25		B	This study
Solognote24732	Ovis aries	Europe	the Netherlands	Solognote	SOL	female	691.511	OR160922	45.46	2.25		B	This study
Solognote24733	Ovis aries	Europe	the Netherlands	Solognote	SOL	female	374.856	OR160923	45.46	2.25		B	This study
Solognote24734	Ovis aries	Europe	the Netherlands	Solognote	SOL	female	316.543	OR160924	45.46	2.25		B	This study
Solognote24735	Ovis aries	Europe	the Netherlands	Solognote	SOL	female	918.775	OR160925	45.46	2.25		B	This study
Solognote24736	Ovis aries	Europe	the Netherlands	Solognote	SOL	male	715.989	OR160926	45.46	2.25		B	This study
DR1	Ovis aries	Europe	the Netherlands	Drente Heathen	DRS	male	1041.24	OR160558	52.13	5.29		B	This study
DR2	Ovis aries	Europe	the Netherlands	Drente Heathen	DRS	male	1676.16	OR160559	52.13	5.29		B	This study
DR3	Ovis aries	Europe	the Netherlands	Drente Heathen	DRS	male	1622.35	OR160560	52.13	5.29		B	This study
DR4	Ovis aries	Europe	the Netherlands	Drente Heathen	DRS	male	1568.57	OR160561	52.13	5.29		B	This study
DR5	Ovis aries	Europe	the Netherlands	Drente Heathen	DRS	male	1535.46	OR160562	52.13	5.29		B	This study
ALT6	Ovis aries	Europe	Italy	Altamurana sheep	ALT	female	595.798	OR160459	41.26	16.26		B	This study
ALT8	Ovis aries	Europe	Italy	Altamurana sheep	ALT	male	636.427	OR160460	41.26	16.26		B	This study
ALT9	Ovis aries	Europe	Italy	Altamurana sheep	ALT	male	546.011	OR160461	41.26	16.26		B	This study
LEC10	Ovis aries	Europe	Italy	Leccese sheep	LEC	NA	468.884	OR160724	40.48	18.22		B	This study
LEC12	Ovis aries	Europe	Italy	Leccese sheep	LEC	male	1357.79	OR160725	40.48	18.22		B	This study
LEC9	Ovis aries	Europe	Italy	Leccese sheep	LEC	male	751.72	OR160726	40.48	18.22		B	This study
RH-2002-20	Ovis aries	Europe	Germany	Rhoen sheep	RHS	male	948.514	OR160878	50.47	10.07		B	This study
RH-2002-27	Ovis aries	Europe	Germany	Rhoen sheep	RHS	male	1000.81	OR160879	50.47	10.07		B	This study
RH-2002-2	Ovis aries	Europe	Germany	Rhoen sheep	RHS	male	915.337	OR160880	50.47	10.07		A	This study
C5	Ovis aries	Europe	Wales	Lleyn sheep	LIE	female	155.226	OR160512	52.88	-4.56		B	This study
L28	Ovis aries	Europe	Wales	Lleyn sheep	LIE	female	587.203	OR160718	52.88	-4.56		B	This study
HB10	Ovis aries	Europe	Scotland	Hebridean sheep	HEB	female	1371.35	OR160604	57.05	-5.66		B	This study
HB11	Ovis aries	Europe	Scotland	Hebridean sheep	HEB	female	1003.4	OR160605	57.05	-5.66		B	This study
HB15	Ovis aries	Europe	Scotland	Hebridean sheep	HEB	female	1376.54	OR160606	57.05	-5.66		B	This study
LH112	Ovis aries	Europe	Scotland	North Ronaldsay sheep	NRS	male	551.165	OR160727	59.37	-2.42		B	This study
LH54	Ovis aries	Europe	Scotland	North Ronaldsay sheep	NRS	female	622.257	OR160728	59.37	-2.42		B	This study
LH75	Ovis aries	Europe	Scotland	North Ronaldsay sheep	NRS	female	1417.87	OR160729	59.37	-2.42		B	This study
501	Ovis aries	Europe	England	Ryelands sheep	RYE	male	111.467	OR160440	51.7	-2.79		B	This study
511	Ovis aries	Europe	England	Ryelands sheep	RYE	female	166.18	OR160441	51.7	-2.79		B	This study
515	Ovis aries	Europe	England	Ryelands sheep	RYE	female	178.577	OR160442	51.7	-2.79		B	This study
WMT08	Ovis aries	Europe	Wales	Welsh Mountain sheep	WMS	female	243.601	OR161012	53.16	-3.49		B	This study
WMT15	Ovis aries	Europe	Wales	Welsh Mountain sheep	WMS	female	373.17	OR161013	53.16	-3.49		B	This study
WMT26	Ovis aries	Europe	Wales	Welsh Mountain sheep	WMS	female	359.591	OR161014	53.16	-3.49		B	This study
V-06	Ovis aries	Europe	Czech Republic	Valachian sheep	VAL	female	2391.01	OR160981	49.82	15.47		B	This study
V-08	Ovis aries	Europe	Czech Republic	Valachian sheep	VAL	male	2498.43	OR160982	49.82	15.47		B	This study
V-09	Ovis aries	Europe	Czech Republic	Valachian sheep	VAL	NA	2051.08	OR160983	49.82	15.47		B	This study
ZW-02	Ovis aries	Europe	Netherlands	Zwartbles sheep	ZWA	NA	499.546	OR161032	52.92	6.49		B	This study
ZW-11	Ovis aries	Europe	Netherlands	Zwartbles sheep	ZWA	male	553.927	OR161033	52.92	6.49		A	This study
ZW-12	Ovis aries	Europe	Netherlands	Zwartbles sheep	ZWA	female	625.255	OR161034	52.92	6.49		B	This study
OAR481	Ovis aries	Europe	Sweden	Swedish Finewool sheep	SFS	female	266.177	OR160828	59.08	16.34		B	This study
OAR488	Ovis aries	Europe	Sweden	Swedish Finewool sheep	SFS	female	354.098	OR160829	59.08	16.34		B	This study
OAR496	Ovis aries	Europe	Sweden	Swedish Finewool sheep	SFS	female	531.558	OR160830	59.08	16.34		B	This study
OAR682	Ovis aries	Europe	Sweden	Svärdsjö sheep	SVS	NA	407.756	OR160831	60.74	15.91		B	This study
OAR686	Ovis aries	Europe	Sweden	Svärdsjö sheep	SVS	female	1216.2	OR160832	60.74	15.91		B	This study
OAR941	Ovis aries	Europe	Sweden	Svärdsjö sheep	SVS	male	624.177	OR160836	60.74	15.91		B	This study
OAR692	Ovis aries	Europe	Sweden	Helsinge sheep	HEL	male	873.131	OR160833	63.54	18.28		B	This study
OAR780	Ovis aries	Europe	Sweden	Helsinge sheep	HEL	female	686.097	OR160834	63.54	18.28		B	This study
OAR904	Ovis aries	Europe	Sweden	Helsinge sheep	HEL	female	255.183	OR160835	63.54	18.28		B	This study
Oa074	Ovis aries	Europe	Iceland	Icelandic Leader sheep	ILS	female	589.546	OR160822	65.27	-16.02		B	This study
Oa075	Ovis aries	Europe	Iceland	Icelandic Leader sheep	ILS	NA	914.359	OR160823	65.27	-16.02		B	This study
Oa076	Ovis aries	Europe	Iceland	Icelandic Leader sheep	ILS	female	994.076	OR160824	65.27	-16.02		B	This study
Oa174	Ovis aries	Europe	Iceland	Icelandic sheep	ICS	female	1012.35	OR160825	64.96	-19.02		B	This study
Oa187	Ovis aries	Europe	Iceland	Icelandic sheep	ICS	female	824.761	OR160826	64.96	-19.02		B	This study
Oa197	Ovis aries	Europe	Iceland	Icelandic sheep	ICS	female	298.448	OR160827	64.96	-19.02		B	This study
SO118	Ovis aries	Europe	Croatia	Dalmatian sheep	DAS	male	925.661	OR160915	43.75	15.98		B	This study
SO86	Ovis aries	Europe	Croatia	Dalmatian sheep	DAS	male	666.921	OR160916	43.75	15.98		B	This study
ZO104	Ovis aries	Europe	Croatia	Dalmatian sheep	DAS	male	490.28	OR161031	43.75	15.98		B	This study
Xis1474	Ovis aries	Europe	Spain	Xisqueta sheep	XIS	female	553.927	OR161018	40.38	-2.32		B	This study
Xis1539	Ovis aries	Europe	Spain	Xisqueta sheep	XIS	female	625.255	OR161019	40.38	-2.32		B	This study
NOS037	Ovis aries	Europe	Norway	Old Spælsau sheep	OSP	male	462.417	OR160811	60.27	6.76		B	This study
NOS452	Ovis aries	Europe	Norway	Old Spælsau sheep	OSP	male	1111.44	OR160814	60.27	6.76		B	This study
NOS453	Ovis aries	Europe	Norway	Old Spælsau sheep	OSP	male	1104.32	OR160815	60.27	6.76		B	This study
NOS462	Ovis aries	Europe	Norway	Feral sheep	FSS	male	1138.26	OR160816	62.09	5.79		B	This study
NOS463	Ovis aries	Europe	Norway	Feral sheep	FSS	male	1267.4	OR160817	62.09	5.79		B	This study
NOS001	Ovis aries	Europe	Norway	Feral sheep	FSS	male	550.37	OR160810	62.09	5.79		B	This study
NW56	Ovis aries	Europe	Norway	Norwegian White sheep	NWS	male	761.236	OR160819	66.84	16.52		B	This study
NW57	Ovis aries	Europe	Norway	Norwegian White sheep	NWS	male	913.976	OR160820	66.84	16.52		B	This study
NW60	Ovis aries	Europe	Norway	Norwegian White sheep	NWS	male	525.653	OR160821	66.84	16.52		B	This study
NOS101	Ovis aries	Europe	Norway	Grey Tronder sheep	GTS	NA	527.273	OR160812	63.61	11.06		B	This study
NOS105	Ovis aries	Europe	Norway	Grey Tronder sheep	GTS	female	1075.95	OR160813	63.61	11.06		B	This study
NOS477	Ovis aries	Europe	Norway	Grey Tronder sheep	GTS	male	941.878	OR160818	63.61	11.06		B	This study
PRAM11	Ovis aries	Europe	Serbia	Pramenka sheep	PRAM	female	771.678	OR160872	44.74	20.44		B	This study
PRAM16	Ovis aries	Europe	Serbia	Pramenka sheep	PRAM	male	337.363	OR160873	44.74	20.44		A	This study
PRAM7	Ovis aries	Europe	Serbia	Pramenka sheep	PRAM	male	499.256	OR160874	44.74	20.44		A	This study
EFR208	Ovis aries	Europe	China	East Friesian Dairy sheep	EFR	female	1372.47	OR160563	51.1	10.28		B	This study
EFR212	Ovis aries	Europe	China	East Friesian Dairy sheep	EFR	female	2207.58	OR160564	51.1	10.28		B	This study
EFR213	Ovis aries	Europe	China	East Friesian Dairy sheep	EFR	female	1735.56	OR160565	51.1	10.28		A	This study
EFR215	Ovis aries	Europe	China	East Friesian Dairy sheep	EFR	female	1155.96	OR160566	51.1	10.28		C	This study
EFR216	Ovis aries	Europe	China	East Friesian Dairy sheep	EFR	female	1612.81	OR160567	51.1	10.28		A	This study
EFR219	Ovis aries	Europe	China	East Friesian Dairy sheep	EFR	NA	1422.66	OR160568	51.1	10.28		A	This study
VF-02	Ovis aries	Europe	Germany	East Friesian Dairy sheep	EFR	NA	2258.19	OR160984	51.1	10.28		A	This study
VF-06	Ovis aries	Europe	Germany	East Friesian Dairy sheep	EFR	female	2736.1	OR160985	51.1	10.28		B	This study
VF-10	Ovis aries	Europe	Germany	East Friesian Dairy sheep	EFR	NA	2543.18	OR160986	51.1	10.28		A	This study
VF-12	Ovis aries	Europe	Germany	East Friesian Dairy sheep	EFR	female	2050.53	OR160987	51.1	10.28		B	This study
SFK193	Ovis aries	Europe	China	Suffolk sheep	SFK	female	828.576	OR160896	52.28	-1.73		A	This study
SFK194	Ovis aries	Europe	China	Suffolk sheep	SFK	female	467.45	OR160897	52.28	-1.73		A	This study
SFK198	Ovis aries	Europe	China	Suffolk sheep	SFK	female	418.584	OR160900	52.28	-1.73		B	This study
SFK195	Ovis aries	Europe	China	Suffolk sheep	SFK	female	847.92	OR160898	52.28	-1.73		B	This study
SFK197	Ovis aries	Europe	China	Suffolk sheep	SFK	female	1082.5	OR160899	52.28	-1.73		A	This study
SFK201	Ovis aries	Europe	China	Suffolk sheep	SFK	female	824.036	OR160901	52.28	-1.73		C	This study
SFK203	Ovis aries	Europe	China	Suffolk sheep	SFK	female	720.183	OR160902	52.28	-1.73		A	This study
SFK204	Ovis aries	Europe	China	Suffolk sheep	SFK	female	1042.5	OR160903	52.28	-1.73		A	This study
SFK205	Ovis aries	Europe	China	Suffolk sheep	SFK	female	1890.13	OR160904	52.28	-1.73		B	This study
SFK206	Ovis aries	Europe	China	Suffolk sheep	SFK	female	355.255	OR160905	52.28	-1.73		A	This study
Gotland24512	Ovis aries	Europe	the Netherlands	Gotland	GOT	female	350.884	OR160591	63.14	15.61		B	This study
Gotland24513	Ovis aries	Europe	the Netherlands	Gotland	GOT	female	635.702	OR160592	63.14	15.61		B	This study
Gotland24514	Ovis aries	Europe	the Netherlands	Gotland	GOT	male	627.433	OR160593	63.14	15.61		B	This study
Gotland24506	Ovis aries	Europe	the Netherlands	Gotland	GOT	female	1262.4	OR160587	63.14	15.61		B	This study
Gotland24507	Ovis aries	Europe	the Netherlands	Gotland	GOT	female	438.053	OR160588	63.14	15.61		B	This study
Gotland24508	Ovis aries	Europe	the Netherlands	Gotland	GOT	female	1114.04	OR160589	63.14	15.61		B	This study
Gotland24510	Ovis aries	Europe	the Netherlands	Gotland	GOT	male	470.185	OR160590	63.14	15.61		B	This study
Gotland24515	Ovis aries	Europe	the Netherlands	Gotland	GOT	male	401.396	OR160594	63.14	15.61		B	This study
Gotland24516	Ovis aries	Europe	the Netherlands	Gotland	GOT	male	376.241	OR160595	63.14	15.61		B	This study
Gotland24517	Ovis aries	Europe	the Netherlands	Gotland	GOT	female	674.631	OR160596	63.14	15.61		B	This study
BBS-3534	Ovis aries	Europe	Germany	Mountain Brown sheep	BBS	male	720.677	OR160479	47.57	11.03		B	This study
BBS-3551	Ovis aries	Europe	Germany	Mountain Brown sheep	BBS	female	764.394	OR160480	47.57	11.03		B	This study
BBS-3554	Ovis aries	Europe	Germany	Mountain Brown sheep	BBS	female	848.905	OR160481	47.57	11.03		B	This study
BENT-3164	Ovis aries	Europe	Germany	Bentheimer Landschaf sheep	BENT	female	930.956	OR160484	52.39	7.09		B	This study
BENT-3261	Ovis aries	Europe	Germany	Bentheimer Landschaf sheep	BENT	female	531.2	OR160485	52.39	7.09		B	This study
BENT-3269	Ovis aries	Europe	Germany	Bentheimer Landschaf sheep	BENT	male	726.696	OR160486	52.39	7.09		B	This study
WBS-319	Ovis aries	Europe	Germany	Mountain White sheep	WBS	female	1194.74	OR160988	47.95	8.36		B	This study
WBS-3556	Ovis aries	Europe	Germany	Mountain White sheep	WBS	male	990.808	OR160989	47.95	8.36		B	This study
WBS-3562	Ovis aries	Europe	Germany	Mountain White sheep	WBS	female	1603.62	OR160990	47.95	8.36		B	This study
K-04	Ovis aries	Europe	England	Romney sheep	ROS	female	1043.1	OR160701	52.61	-1.67		B	This study
K-07	Ovis aries	Europe	England	Romney sheep	ROS	male	1173.77	OR160702	52.61	-1.67		A	This study
K-10	Ovis aries	Europe	England	Romney sheep	ROS	female	461.576	OR160703	52.61	-1.67		B	This study
ROM454	Ovis aries	Europe	United Kingdom	Romney	ROS	female	1400.23	OR160882	52.61	-1.67		A	This study
H-03	Ovis aries	Europe	England	Hampshire sheep	HAM	female	362.621	OR160598	51.11	-1.23		B	This study
H-04	Ovis aries	Europe	England	Hampshire sheep	HAM	female	383.142	OR160599	51.11	-1.23		B	This study
H-09	Ovis aries	Europe	England	Hampshire sheep	HAM	male	360.236	OR160600	51.11	-1.23		B	This study
OD-09	Ovis aries	Europe	England	Oxford Down sheep	OXD	female	326.719	OR160839	52.9	-2.77		B	This study
OD-10	Ovis aries	Europe	England	Oxford Down sheep	OXD	female	349.052	OR160840	52.9	-2.77		B	This study
OD-11	Ovis aries	Europe	England	Oxford Down sheep	OXD	female	672.614	OR160841	52.9	-2.77		B	This study
T-01	Ovis aries	Europe	the Netherlands	Texel sheep	TEX	male	314.685	OR160952	53.06	4.75		B	This study
T-11	Ovis aries	Europe	the Netherlands	Texel sheep	TEX	male	168.185	OR160954	53.06	4.75		B	This study
T-02	Ovis aries	Europe	the Netherlands	Texel sheep	TEX	male	262.96	OR160953	53.06	4.75		B	This study
TEX454	Ovis aries	Europe	the Netherlands	Texel	TEX	female	744.951	OR160971	0	0		A	This study
S-04	Ovis aries	Europe	the Czech Republic	Sumavska sheep	SUMA	male	339.291	OR160883	49.64	17.87		B	This study
S-05	Ovis aries	Europe	the Czech Republic	Sumavska sheep	SUMA	female	1543.99	OR160884	49.64	17.87		B	This study
S-08	Ovis aries	Europe	the Czech Republic	Sumavska sheep	SUMA	female	568.016	OR160885	49.64	17.87		B	This study
MK13	Ovis aries	Europe	Ukraine	Carpathian Mountain sheep	MKS	male	1153.65	OR160780	48.55	23.01		B	This study
MK15	Ovis aries	Europe	Ukraine	Carpathian Mountain sheep	MKS	female	1153.63	OR160781	48.55	23.01		B	This study
MK18	Ovis aries	Europe	Ukraine	Carpathian Mountain sheep	MKS	female	1313.16	OR160782	48.55	23.01		B	This study
OL13	Ovis aries	Europe	Poland	Olkuska sheep	OLS	male	602.441	OR160842	49.78	21.34		B	This study
OL14	Ovis aries	Europe	Poland	Olkuska sheep	OLS	female	668.486	OR160843	49.78	21.34		A	This study
OL16	Ovis aries	Europe	Poland	Olkuska sheep	OLS	NA	2277.33	OR160844	49.78	21.34		B	This study
POG14	Ovis aries	Europe	Croatia	Pag Island sheep	PIS	male	714.746	OR160869	44.47	14.99		B	This study
POG24	Ovis aries	Europe	Croatia	Pag Island sheep	PIS	male	715.728	OR160870	44.47	14.99		B	This study
POG8	Ovis aries	Europe	Croatia	Pag Island sheep	PIS	male	524.364	OR160871	44.47	14.99		B	This study
Rip2447	Ovis aries	Europe	Spain	Ripollesa sheep	RIP	female	393.226	OR160881	38.62	-5.82		B	This study
SWAA27	Ovis aries	Europe	/	Swiss White Alpine	SWA	female	691.466	OR160939	46.8	8.23		B	This study
SWAN3	Ovis aries	Europe	/	Swiss White Alpine	SWA	female	963.557	OR160940	46.8	8.23		B	This study
SWAN4	Ovis aries	Europe	/	Swiss White Alpine	SWA	female	1548.55	OR160941	46.8	8.23		B	This study
LAC84	Ovis aries	Europe	/	Milk Lacaune	LAC	male	312.485	OR160720	43.79	2.13		B	This study
LAC1	Ovis aries	Europe	/	Meat Lacaune	LAC	male	596.695	OR160719	43.79	2.13		B	This study
MERA1	Ovis aries	Europe	/	Merino	MER	NA	2178.53	OR160762	40	-4		A	This study
MER454	Ovis aries	Europe	/	Merino	MER	female	533.13	OR160761	40	-4		A	This study
MERC1	Ovis aries	Europe	/	Merino	MER	male	1233.36	OR160763	40	-4		B	This study
SALC1	Ovis aries	Europe	/	Salz	SAL	female	329.938	OR160890	43.16	-4.09		B	This study
SALA2	Ovis aries	Europe	/	Salz	SAL	NA	1118.53	OR160889	43.16	-4.09		B	This study
WHSF1	Ovis aries	Europe	United Kingdom	Welsh Hardy Speckled Face	WHS	female	176.075	OR161011	51.54	-3.19		B	This study
OMN212	Ovis aries	South America	Brazil	Morada Nova sheep	MNR	female	1542.04	OR160845	-5.11	-38.37		B	This study
OMN214	Ovis aries	America	Brazil	Morada Nova sheep	MNR	female	928.239	OR160846	-5.11	-38.37		B	This study
OMN215	Ovis aries	America	Brazil	Morada Nova sheep	MNR	NA	533.42	OR160847	-5.11	-38.37		B	This study
BMN3	Ovis aries	America	/	Morada Nova	BMN	female	454.578	OR160498	-5.33	-39.72		B	This study
OB-060	Ovis aries	America	Brazil	Brazilian Bergamasca sheep	BER	male	458.484	OR160837	-20.48	-54.62		B	This study
OB-072	Ovis aries	America	Brazil	Brazilian Bergamasca sheep	BER	male	281.782	OR160838	-20.48	-54.62		B	This study
OS-011	Ovis aries	America	Brazil	Brazilian Somali sheep	SOM	female	972.549	OR160848	-3.75	-40.34		B	This study
OS-017	Ovis aries	America	Brazil	Brazilian Somali sheep	SOM	female	1075.08	OR160849	-3.75	-40.34		B	This study
OS-021	Ovis aries	America	Brazil	Brazilian Somali sheep	SOM	NA	1071.01	OR160850	-3.75	-40.34		B	This study
OSI1141	Ovis aries	America	Brazil	Santa Inês sheep	SIS	male	770.429	OR160851	-10.81	-37.67		B	This study
OSI1142	Ovis aries	America	Brazil	Santa Inês sheep	SIS	female	1142.31	OR160852	-10.81	-37.67		B	This study
OSI1143	Ovis aries	America	Brazil	Santa Inês sheep	SIS	female	1159.46	OR160853	-10.81	-37.67		B	This study
BSI3	Ovis aries	America	/	Santa_Inês	BSI	female	350.697	OR160511	-12.29	-41.93		B	This study
BCS3	Ovis aries	America	/	Brazilian Creole	BCS	male	420.692	OR160482	-21	-61		B	This study
GCN4	Ovis aries	America	/	Gulf Coast native	GCN	female	467.413	OR160583	41.41	-73.62		B	This study
IROO-D6-0002	Ovis gmelini	the Middle East	Iran	Asiatic Mouflon	AMUF	male	499.636	OR160684	37.481	45.628			This study
IROO-D6-0005	Ovis gmelini	the Middle East	Iran	Asiatic Mouflon	AMUF	male	5858.29	OR160687	37.485	45.653			This study
IROO-E5-5146	Ovis gmelini	the Middle East	Iran	Asiatic Mouflon	AMUF	male	676.448	OR160691	37.7468	46.3934			This study
IROO-E3-5492	Ovis gmelini	the Middle East	Iran	Asiatic Mouflon	AMUF	female	871.01	OR160690	38.769	46.147			This study
IROO-C3-0001	Ovis gmelini	the Middle East	Iran	Asiatic Mouflon	AMUF	male	120.059	OR160683	38.9317	45.3852		E	This study
IROO-D6-0003	Ovis gmelini	the Middle East	Iran	Asiatic Mouflon	AMUF	male	2236.86	OR160685	37.49	45.599			This study
IROO-D6-0004	Ovis gmelini	the Middle East	Iran	Asiatic Mouflon	AMUF	male	3482.59	OR160686	37.485	45.653			This study
IROO-F5-5079	Ovis gmelini	the Middle East	Iran	Asiatic Mouflon	AMUF	male	682.055	OR160692	37.855	46.57			This study
IROO-N13-5061	Ovis gmelini	the Middle East	Iran	Asiatic Mouflon	AMUF	female	236.548	OR160697	33.697	50.804			This study
IROO-K7-0642	Ovis gmelini	the Middle East	Iran	Asiatic Mouflon	AMUF	male	645.62	OR160695	36.7215	49.3214			This study
IROO-D6-5104	Ovis gmelini	the Middle East	Iran	Asiatic Mouflon	AMUF	male	1603.63	OR160689	37.4871	45.6371			This study
IROO-J11-0905	Ovis gmelini	the Middle East	/	Asiatic Mouflon	AMUF	male	674.925	OR160694	34.6432	48.6219			This study
IROO-J11-0602	Ovis gmelini	the Middle East	/	Asiatic Mouflon	AMUF	female	497.419	OR160693	34.7046	48.863			This study
IROO-D6-0006	Ovis gmelini	the Middle East	Iran	Asiatic Mouflon	AMUF	male	2167	OR160688	37.485	45.599			This study
IROO-M12-9997	Ovis gmelini	the Middle East	Iran	Asiatic Mouflon	AMUF	male	618.666	OR160696	34.178	50.344			This study
266	Ovis gmelini	the Middle East	Iran	Asiatic Mouflon	AMUF	male	696.711	PQ248002	32.3256	50.8644			This study
267	Ovis gmelini	the Middle East	Iran	Asiatic Mouflon	AMUF	male	425.037	PQ248003	32.3256	50.8644			This study
271	Ovis gmelini	the Middle East	Iran	Asiatic Mouflon	AMUF	female	264.385	PQ248004	30.2833	57.0833			This study
272	Ovis gmelini	the Middle East	Iran	Asiatic Mouflon	AMUF	female	162.728	OR160436	30.2833	57.0833			This study
273	Ovis gmelini	the Middle East	Iran	Asiatic Mouflon	AMUF	female	713.099	OR160437	30.2833	57.0833			This study
TH.1	Ovis gmelini	the Middle East	Iran	Asiatic Mouflon	AMUF	male	1878.15	PQ248008	35.6892	51.3889			This study
TH.2	Ovis gmelini	the Middle East	Iran	Asiatic Mouflon	AMUF	male	1413.62	PQ248009	35.6892	51.3889		E	This study
KR.4	Ovis gmelini	the Middle East	Iran	Asiatic Mouflon	AMUF	male	698.814	PQ248005	30.2833	57.0833			This study
KR.6	Ovis gmelini	the Middle East	Iran	Asiatic Mouflon	AMUF	male	323.932	PQ248006	30.2833	57.0833			This study
SH.7	Ovis gmelini	the Middle East	Iran	Asiatic Mouflon	AMUF	male	315.272	PQ248007	30.2833	57.0833			This study
YZ.10	Ovis gmelini	the Middle East	Iran	Asiatic Mouflon	AMUF	male	147.806	PQ248010	31.8972	54.3678			This study
YZ.11	Ovis gmelini	the Middle East	Iran	Asiatic Mouflon	AMUF	NA	173.169	OR161020	31.8972	54.3678			This study
YZ.12	Ovis gmelini	the Middle East	Iran	Asiatic Mouflon	AMUF	female	835.565	OR161021	31.8972	54.3678			This study
KR.15	Ovis gmelini	the Middle East	Iran	Asiatic Mouflon	AMUF	female	641.771	OR160713	29.6167	52.5333			This study
SH.19	Ovis gmelini	the Middle East	Iran	Asiatic Mouflon	AMUF	female	540.36	OR160906	29.6167	52.5333			This study
SH.20	Ovis gmelini	the Middle East	Iran	Asiatic Mouflon	AMUF	female	573.934	OR160907	29.6167	52.5333			This study
cym008	Ovis gmelini	the Middle East	Cyprus	Asiatic Mouflon	AMUF	NA	6677.76	PQ248016	/	/			This study
cym002	Ovis gmelini	the Middle East	Cyprus	Asiatic Mouflon	AMUF	NA	1389.44	PQ248011	/	/			This study
cym003	Ovis gmelini	the Middle East	Cyprus	Asiatic Mouflon	AMUF	NA	269.925	PQ248012	/	/			This study
cym004	Ovis gmelini	the Middle East	Cyprus	Asiatic Mouflon	AMUF	NA	368.2	PQ248013	/	/			This study
cym006	Ovis gmelini	the Middle East	Cyprus	Asiatic Mouflon	AMUF	NA	3326.52	PQ248014	/	/			This study
cym007	Ovis gmelini	the Middle East	Cyprus	Asiatic Mouflon	AMUF	NA	2122.62	PQ248015	/	/			This study
cym009	Ovis gmelini	the Middle East	Cyprus	Asiatic Mouflon	AMUF	NA	3084.25	PQ248017	/	/			This study
cym012	Ovis gmelini	the Middle East	Cyprus	Asiatic Mouflon	AMUF	NA	107.859	PQ248018	/	/			This study
cym013	Ovis gmelini	the Middle East	Cyprus	Asiatic Mouflon	AMUF	NA	122.285	PQ248019	/	/			This study
oga018	Ovis gmelini	the Middle East	Cyprus	Asiatic Mouflon	AMUF	NA	1048.31	PQ248020	/	/		A	This study
aDZHU1-BGR	Ovis aries	Ancient Europe	Dzhulyunitsa, Bulgaria		aEU	NA		24552790***	43.09	25.55	7230	B	Sandoval-Castellanos et al. 2024
aDZHU2-BGR	Ovis aries	Ancient Europe	Dzhulyunitsa, Bulgaria		aEU	NA		24552790***	43.09	25.55	7230	B	Sandoval-Castellanos et al. 2024
aFRAN1-DEU	Ovis aries	Ancient Europe	Frankfurt-Heddern, Germany		aEU	NA		24552790***	50.15	8.64	1630	A	Sandoval-Castellanos et al. 2024
aMAIN4-DEU	Ovis aries	Ancient Europe	Meinz, Germany		aEU	NA		24552790***	50	8.25	1730	B	Sandoval-Castellanos et al. 2024
aALZE1-DEU	Ovis aries	Ancient Europe	Alzey, Germany		aEU	NA		24552790***	49.75	8.11	1630	B	Sandoval-Castellanos et al. 2024
aMAIN1-DEU	Ovis aries	Ancient Europe	Meinz, Germany		aEU	NA		24552790***	50	8.25	1730	B	Sandoval-Castellanos et al. 2024
aMAIN2-DEU	Ovis aries	Ancient Europe	Meinz, Germany		aEU	NA		24552790***	50	8.25	1730	B	Sandoval-Castellanos et al. 2024
aMAIN3-DEU	Ovis aries	Ancient Europe	Meinz, Germany		aEU	NA		24552790***	50	8.25	1730	B	Sandoval-Castellanos et al. 2024
aHERX7-DEU	Ovis aries	Ancient Europe	Herxheim, Germany		aEU	NA		24552790***	49.14	8.21	6930	B	Sandoval-Castellanos et al. 2024
aHERX8-DEU	Ovis aries	Ancient Europe	Herxheim, Germany		aEU	NA		24552790***	49.14	8.21	6930	B	Sandoval-Castellanos et al. 2024
aSILG1-GBR	Ovis aries	Ancient Europe	Silgenach, Scotland		aEU	NA		24552790***	57.1	-7.35	3930	B	Sandoval-Castellanos et al. 2024
OAA73-GBR	Ovis aries	Ancient Europe	York, UK		aEU	NA		ERS426703	53.95	-1.05	247	B	Sandoval-Castellanos et al. 2024
OAA74-GBR	Ovis aries	Ancient Europe	York, UK		aEU	NA		ERS426702	53.95	-1.05	247	B	Sandoval-Castellanos et al. 2024
aORKN2-GBR	Ovis aries	Ancient Europe	Orkney, Scotland, UK		aEU	NA		24552790***	59	-3.11	930	B	Sandoval-Castellanos et al. 2024
aHUNG1-GBR	Ovis aries	Ancient Europe	York, England, UK		aEU	NA		24552790***	53.95	-1.08	730	B	Sandoval-Castellanos et al. 2024
aORKN1-GBR	Ovis aries	Ancient Europe	Orkney, Scotland, UK		aEU	NA		24552790***	59	-3.11	830	B	Sandoval-Castellanos et al. 2024
aKILP2-GBR	Ovis aries	Ancient Europe	Kilpheder, Scotland, UK		aEU	NA		24552790***	57.15	-7.4	830	B	Sandoval-Castellanos et al. 2024
aKILP3-GBR	Ovis aries	Ancient Europe	Kilpheder, Scotland, UK		aEU	NA		24552790***	57.15	-7.4	830	B	Sandoval-Castellanos et al. 2024
aBORN1-GBR	Ovis aries	Ancient Europe	Bornais, Scotland, UK		aEU	NA		24552790***	57.24	-7.4	930	B	Sandoval-Castellanos et al. 2024
aDANE1-GBR	Ovis aries	Ancient Europe	Danebury, England, UK		aEU	NA		24552790***	51.1	-1.53	2430	B	Sandoval-Castellanos et al. 2024
aDANE2-GBR	Ovis aries	Ancient Europe	Danebury, England, UK		aEU	NA		24552790***	51.1	-1.53	2430	B	Sandoval-Castellanos et al. 2024
aDANE3-GBR	Ovis aries	Ancient Europe	Danebury, England, UK		aEU	NA		24552790***	51.1	-1.53	2430	B	Sandoval-Castellanos et al. 2024
aHALL1-GBR	Ovis aries	Ancient Europe	Cladh Hallan, South Uist, Scotland, UK		aEU	NA		24552790***	57.1	-7.41	2930	B	Sandoval-Castellanos et al. 2024
aHALL2-GBR	Ovis aries	Ancient Europe	Cladh Hallan, South Uist, Scotland, UK		aEU	NA		24552790***	57.1	-7.41	2870	B	Sandoval-Castellanos et al. 2024
aHALL3-GBR	Ovis aries	Ancient Europe	Cladh Hallan, South Uist, Scotland, UK		aEU	NA		24552790***	57.1	-7.41	2730	B	Sandoval-Castellanos et al. 2024
aHALL4-GBR	Ovis aries	Ancient Europe	Cladh Hallan, South Uist, Scotland, UK		aEU	NA		24552790***	57.1	-7.41	3190	B	Sandoval-Castellanos et al. 2024
aHALL5-GBR	Ovis aries	Ancient Europe	Cladh Hallan, South Uist, Scotland, UK		aEU	NA		24552790***	57.1	-7.41	3190	B	Sandoval-Castellanos et al. 2024
aPOTT2-GBR	Ovis aries	Ancient Europe	Potterne, England, UK		aEU	NA		24552790***	51.32	-2	2430	B	Sandoval-Castellanos et al. 2024
aBROD1-GBR	Ovis aries	Ancient Europe	Ness of Brodgar, Scotland, UK		aEU	NA		24552790***	59	-3.22	4456	B	Sandoval-Castellanos et al. 2024
aBROD2-GBR	Ovis aries	Ancient Europe	Ness of Brodgar, Scotland, UK		aEU	NA		24552790***	59	-3.22	4430	B	Sandoval-Castellanos et al. 2024
aDUBL1-IRL	Ovis aries	Ancient Europe	Moynagh Crannog, Meath, Ireland		aEU	NA		24552790***	53.35	-6.33	880	B	Sandoval-Castellanos et al. 2024
aDUBL2-IRL	Ovis aries	Ancient Europe	Fishamble Street, Dublin, Ireland		aEU	NA		24552790***	53.35	-6.33	830	B	Sandoval-Castellanos et al. 2024
aDUBL3-IRL	Ovis aries	Ancient Europe	Fishamble Street, Dublin, Ireland		aEU	NA		24552790***	53.35	-6.33	830	B	Sandoval-Castellanos et al. 2024
aTARX3-MLT	Ovis aries	Ancient Europe	Tarxien, Malta		aEU	NA		24552790***	35.87	14.51	4930	B	Sandoval-Castellanos et al. 2024
aBLG04-SRB	Ovis aries	Ancient Europe	Blagotin, Serbia		aEU	NA		24552790***	43.73	21.11	8155	B	Sandoval-Castellanos et al. 2024
aBLG06-SRB	Ovis aries	Ancient Europe	Blagotin, Serbia		aEU	NA		24552790***	43.73	21.11	8155	B	Sandoval-Castellanos et al. 2024
aBLG07-SRB	Ovis aries	Ancient Europe	Blagotin, Serbia		aEU	NA		24552790***	43.73	21.11	8155	B	Sandoval-Castellanos et al. 2024
aBLG08-SRB	Ovis aries	Ancient Europe	Blagotin, Serbia		aEU	NA		24552790***	43.73	21.11	8155	B	Sandoval-Castellanos et al. 2024
aBLG09-SRB	Ovis aries	Ancient Europe	Blagotin, Serbia		aEU	NA		24552790***	43.73	21.11	8155	B	Sandoval-Castellanos et al. 2024
aBLG10-SRB	Ovis aries	Ancient Europe	Blagotin, Serbia		aEU	NA		24552790***	43.73	21.11	8155	B	Sandoval-Castellanos et al. 2024
aBLG11-SRB	Ovis aries	Ancient Europe	Blagotin, Serbia		aEU	NA		24552790***	43.73	21.11	8155	B	Sandoval-Castellanos et al. 2024
aBLG13-SRB	Ovis aries	Ancient Europe	Blagotin, Serbia		aEU	NA		24552790***	43.73	21.11	8155	B	Sandoval-Castellanos et al. 2024
aBLG15-SRB	Ovis aries	Ancient Europe	Blagotin, Serbia		aEU	NA		24552790***	43.73	21.11	8155	B	Sandoval-Castellanos et al. 2024
aBLG17-SRB	Ovis aries	Ancient Europe	Blagotin, Serbia		aEU	NA		24552790***	43.73	21.11	8155	B	Sandoval-Castellanos et al. 2024
aBLG18-SRB	Ovis aries	Ancient Europe	Blagotin, Serbia		aEU	NA		24552790***	43.73	21.11	8155	B	Sandoval-Castellanos et al. 2024
aBLG20-SRB	Ovis aries	Ancient Europe	Blagotin, Serbia		aEU	NA		24552790***	43.73	21.11	8155	B	Sandoval-Castellanos et al. 2024
aBUBA1-SRB	Ovis aries	Ancient Europe	Bubanj-Nevo Selo, Serbia		aEU	NA		24552790***	43.29	21.84	6296	B	Sandoval-Castellanos et al. 2024
aGEO01-GEO	Ovis aries	Ancient Caucasus	Tamara Fort, Kazbegi, Georgia		aCC	NA		24552790***	42.746	44.64	830	B	Sandoval-Castellanos et al. 2024
aGEO02-GEO	Ovis aries	Ancient Caucasus	Tamara Fort, Kazbegi, Georgia		aCC	NA		24552790***	42.746	44.64	830	B	Sandoval-Castellanos et al. 2024
aGEO03-GEO	Ovis aries	Ancient Caucasus	Tamara Fort, Kazbegi, Georgia		aCC	NA		24552790***	42.746	44.64	830	B	Sandoval-Castellanos et al. 2024
aGEO04-GEO	Ovis aries	Ancient Caucasus	Tamara Fort, Kazbegi, Georgia		aCC	NA		24552790***	42.746	44.64	830	B	Sandoval-Castellanos et al. 2024
aGEO05-GEO	Ovis aries	Ancient Caucasus	Tamara Fort, Kazbegi, Georgia		aCC	NA		24552790***	42.746	44.64	830	A	Sandoval-Castellanos et al. 2024
aGEO06-GEO	Ovis aries	Ancient Caucasus	Tamara Fort, Kazbegi, Georgia		aCC	NA		24552790***	42.746	44.64	830	B	Sandoval-Castellanos et al. 2024
aGEO07-GEO	Ovis aries	Ancient Caucasus	Tamara Fort, Kazbegi, Georgia		aCC	NA		24552790***	42.746	44.64	830	A	Sandoval-Castellanos et al. 2024
aGEO08-GEO	Ovis aries	Ancient Caucasus	Tamara Fort, Kazbegi, Georgia		aCC	NA		24552790***	42.746	44.64	830	A	Sandoval-Castellanos et al. 2024
aGEO10-GEO	Ovis aries	Ancient Caucasus	Tamara Fort, Kazbegi, Georgia		aCC	NA		24552790***	42.746	44.64	830	A	Sandoval-Castellanos et al. 2024
aGEO11-GEO	Ovis aries	Ancient Caucasus	Tamara Fort, Kazbegi, Georgia		aCC	NA		24552790***	42.746	44.64	830	B	Sandoval-Castellanos et al. 2024
aGEO13-GEO	Ovis aries	Ancient Caucasus	Tamara Fort, Kazbegi, Georgia		aCC	NA		24552790***	42.746	44.64	830	C	Sandoval-Castellanos et al. 2024
aKZB02-GEO	Ovis aries	Ancient Caucasus	Tamara Fort, Kazbegi, Georgia		aCC	NA		24552790***	42.746	44.64	830	B	Sandoval-Castellanos et al. 2024
aKZB10-GEO	Ovis aries	Ancient Caucasus	Tamara Fort, Kazbegi, Georgia		aCC	NA		24552790***	42.746	44.64	830	A	Sandoval-Castellanos et al. 2024
aKZB11-GEO	Ovis aries	Ancient Caucasus	Tamara Fort, Kazbegi, Georgia		aCC	NA		24552790***	42.746	44.64	830	B	Sandoval-Castellanos et al. 2024
aYOQN1-ISR	Ovis aries	Ancient Levant	Tel Yoqne’am, Israel		aLEV	NA		24552790***	32.63	35.11	1130	A	Sandoval-Castellanos et al. 2024
aYOQN4-ISR	Ovis aries	Ancient Levant	Tel Yoqne’am, Israel		aLEV	NA		24552790***	32.66	35.1	1112	B	Sandoval-Castellanos et al. 2024
aMIQN1-ISR	Ovis aries	Ancient Levant	Miqne, Israel		aLEV	NA		24552790***	31.78	34.85	3330	B	Sandoval-Castellanos et al. 2024
aMIQN2-ISR	Ovis aries	Ancient Levant	Miqne, Israel		aLEV	NA		24552790***	31.78	34.85	3330	A	Sandoval-Castellanos et al. 2024
aMIQN3-ISR	Ovis aries	Ancient Levant	Miqne, Israel		aLEV	NA		24552790***	31.78	34.85	3330	B	Sandoval-Castellanos et al. 2024
aMIQN6-ISR	Ovis aries	Ancient Levant	Miqne, Israel		aLEV	NA		24552790***	31.78	34.85	3330	A	Sandoval-Castellanos et al. 2024
aMASO1-ISR	Ovis aries	Ancient Levant	Masos, Israel		aLEV	NA		24552790***	31.78	34.85	3430	A	Sandoval-Castellanos et al. 2024
aYOQN3-ISR	Ovis aries	Ancient Levant	Tel Yoqne’am, Israel		aLEV	NA		24552790***	32.63	35.11	1130	A	Sandoval-Castellanos et al. 2024
aSHIQ2-ISR	Ovis aries	Ancient Levant	Shiqmim, Israel		aLEV	NA		24552790***	31.22	34.51	3530	B	Sandoval-Castellanos et al. 2024
aSHIQ4-ISR	Ovis aries	Ancient Levant	Shiqmim, Israel		aLEV	NA		24552790***	31.22	34.51	3530	B	Sandoval-Castellanos et al. 2024
aMARM4-TUR	Ovis aries	Neolithic southwestern Anatolia	Yenikapı, Türkiye		aSWAN	NA		24552790***	41.21	28.94	7814	B	Sandoval-Castellanos et al. 2024
aMARM5-TUR	Ovis aries	Neolithic southwestern Anatolia	Yenikapı, Türkiye		aSWAN	NA		24552790***	41.21	28.94	7814	B	Sandoval-Castellanos et al. 2024
aMARM6-TUR	Ovis aries	Neolithic southwestern Anatolia	Yenikapı, Türkiye		aSWAN	NA		24552790***	41.21	28.94	7814	B	Sandoval-Castellanos et al. 2024
aMARM7-TUR	Ovis aries	Neolithic southwestern Anatolia	Yenikapı, Türkiye		aSWAN	NA		24552790***	41.21	28.94	7882	B	Sandoval-Castellanos et al. 2024
aMARM8-TUR	Ovis aries	Neolithic southwestern Anatolia	Yenikapı, Türkiye		aSWAN	NA		24552790***	41.21	28.94	7882	B	Sandoval-Castellanos et al. 2024
aMNT01-TUR	Ovis aries	Neolithic southwestern Anatolia	Menteşe, Türkiye		aSWAN	NA		24552790***	40.3	29.53	7580	B	Sandoval-Castellanos et al. 2024
aMNT02-TUR	Ovis aries	Neolithic southwestern Anatolia	Menteşe, Türkiye		aSWAN	NA		24552790***	40.3	29.53	7580	B	Sandoval-Castellanos et al. 2024
aMNT04-TUR	Ovis aries	Neolithic southwestern Anatolia	Menteşe, Türkiye		aSWAN	NA		24552790***	40.3	29.53	7580	B	Sandoval-Castellanos et al. 2024
aMNT05-TUR	Ovis aries	Neolithic southwestern Anatolia	Menteşe, Türkiye		aSWAN	NA		24552790***	40.3	29.53	7580	B	Sandoval-Castellanos et al. 2024
aMNT06-TUR	Ovis aries	Neolithic southwestern Anatolia	Menteşe, Türkiye		aSWAN	NA		24552790***	40.3	29.53	7580	B	Sandoval-Castellanos et al. 2024
aMNT07-TUR	Ovis aries	Neolithic southwestern Anatolia	Menteşe, Türkiye		aSWAN	NA		24552790***	40.3	29.53	7580	B	Sandoval-Castellanos et al. 2024
aMNT09-TUR	Ovis aries	Neolithic southwestern Anatolia	Menteşe, Türkiye		aSWAN	NA		24552790***	40.3	29.53	7580	B	Sandoval-Castellanos et al. 2024
aMNT11-TUR	Ovis aries	Neolithic southwestern Anatolia	Menteşe, Türkiye		aSWAN	NA		24552790***	40.3	29.53	7580	B	Sandoval-Castellanos et al. 2024
aMARM1-TUR	Ovis aries	Neolithic southwestern Anatolia	Yenikapı, Türkiye		aSWAN	NA		24552790***	41.21	28.94	7882	B	Sandoval-Castellanos et al. 2024
aMARM3-TUR	Ovis aries	Neolithic southwestern Anatolia	Yenikapı, Türkiye		aSWAN	NA		24552790***	41.21	28.94	7882	B	Sandoval-Castellanos et al. 2024
aSUBE1-TUR	Ovis aries	Neolithic southwestern Anatolia	Suberde, Türkiye		aSWAN	NA		24552790***	37.41	31.88	7430	B	Sandoval-Castellanos et al. 2024
aSUBE3-TUR	Ovis aries	Neolithic southwestern Anatolia	Suberde, Türkiye		aSWAN	NA		24552790***	37.41	31.88	7430	B	Sandoval-Castellanos et al. 2024
aCUKU1-TUR	Ovis aries	Neolithic southwestern Anatolia	Çukuriçi Höyük, Türkiye		aSWAN	NA		24552790***	37.9	27.35	8430	B	Sandoval-Castellanos et al. 2024
aGUV02-TUR	Ovis aries	Chalcolithic Güvercinkayası	Güvercinkayası, Türkiye		aGK	NA		24552790***	38.35	34.23	6925	A	Sandoval-Castellanos et al. 2024
aGUV11-TUR	Ovis aries	Chalcolithic Güvercinkayası	Güvercinkayası, Türkiye		aGK	NA		24552790***	38.35	34.23	6925	B	Sandoval-Castellanos et al. 2024
aGUV12-TUR	Ovis aries	Chalcolithic Güvercinkayası	Güvercinkayası, Türkiye		aGK	NA		24552790***	38.35	34.23	6925	A	Sandoval-Castellanos et al. 2024
aGUV13-TUR	Ovis aries	Chalcolithic Güvercinkayası	Güvercinkayası, Türkiye		aGK	NA		24552790***	38.35	34.23	6925	A	Sandoval-Castellanos et al. 2024
aGUV14-TUR	Ovis aries	Chalcolithic Güvercinkayası	Güvercinkayası, Türkiye		aGK	NA		24552790***	38.35	34.23	6925	E	Sandoval-Castellanos et al. 2024
aGUV15-TUR	Ovis aries	Chalcolithic Güvercinkayası	Güvercinkayası, Türkiye		aGK	NA		24552790***	38.35	34.23	6925	B	Sandoval-Castellanos et al. 2024
aGUV16-TUR	Ovis aries	Chalcolithic Güvercinkayası	Güvercinkayası, Türkiye		aGK	NA		24552790***	38.35	34.23	6925	B	Sandoval-Castellanos et al. 2024
aGUV178-TUR	Ovis aries	Chalcolithic Güvercinkayası	Güvercinkayası, Türkiye		aGK	NA		24552790***	38.35	34.23	6925	B	Sandoval-Castellanos et al. 2024
aGUV179-TUR	Ovis aries	Chalcolithic Güvercinkayası	Güvercinkayası, Türkiye		aGK	NA		24552790***	38.35	34.23	6925	B	Sandoval-Castellanos et al. 2024
aGUV17-TUR	Ovis aries	Chalcolithic Güvercinkayası	Güvercinkayası, Türkiye		aGK	NA		24552790***	38.35	34.23	6925	B	Sandoval-Castellanos et al. 2024
aGUV180-TUR	Ovis aries	Chalcolithic Güvercinkayası	Güvercinkayası, Türkiye		aGK	NA		24552790***	38.35	34.23	6925	B	Sandoval-Castellanos et al. 2024
aGUV182-TUR	Ovis aries	Chalcolithic Güvercinkayası	Güvercinkayası, Türkiye		aGK	NA		24552790***	38.35	34.23	6925	B	Sandoval-Castellanos et al. 2024
aGUV18-TUR	Ovis aries	Chalcolithic Güvercinkayası	Güvercinkayası, Türkiye		aGK	NA		24552790***	38.35	34.23	6925	A	Sandoval-Castellanos et al. 2024
aGUV19-TUR	Ovis aries	Chalcolithic Güvercinkayası	Güvercinkayası, Türkiye		aGK	NA		24552790***	38.35	34.23	6925	Z	Sandoval-Castellanos et al. 2024
aGUV20-TUR	Ovis aries	Chalcolithic Güvercinkayası	Güvercinkayası, Türkiye		aGK	NA		24552790***	38.35	34.23	6925	B	Sandoval-Castellanos et al. 2024
aGUV21-TUR	Ovis aries	Chalcolithic Güvercinkayası	Güvercinkayası, Türkiye		aGK	NA		24552790***	38.35	34.23	6925	B	Sandoval-Castellanos et al. 2024
aGUV22-TUR	Ovis aries	Chalcolithic Güvercinkayası	Güvercinkayası, Türkiye		aGK	NA		24552790***	38.35	34.23	6925	B	Sandoval-Castellanos et al. 2024
aGUV23-TUR	Ovis aries	Chalcolithic Güvercinkayası	Güvercinkayası, Türkiye		aGK	NA		24552790***	38.35	34.23	6925	B	Sandoval-Castellanos et al. 2024
aGUV24-TUR	Ovis aries	Chalcolithic Güvercinkayası	Güvercinkayası, Türkiye		aGK	NA		24552790***	38.35	34.23	6925	A	Sandoval-Castellanos et al. 2024
aGUV25-TUR	Ovis aries	Chalcolithic Güvercinkayası	Güvercinkayası, Türkiye		aGK	NA		24552790***	38.35	34.23	6925	B	Sandoval-Castellanos et al. 2024
OARG004-2B	Ovis gmelini/aries	Asikli Höyük	Asikli Höyük, Türkiye		aAH1	NA		24552790***	38.35	34.23	9425	D	Sandoval-Castellanos et al. 2024
OARG006-2B	Ovis gmelini/aries	Asikli Höyük	Asikli Höyük, Türkiye		aAH1	NA		24552790***	38.35	34.23	9425	D	Sandoval-Castellanos et al. 2024
OARG008-2B	Ovis gmelini/aries	Asikli Höyük	Asikli Höyük, Türkiye		aAH1	NA		24552790***	38.35	34.23	9425	E	Sandoval-Castellanos et al. 2024
OARG010-2B	Ovis gmelini/aries	Asikli Höyük	Asikli Höyük, Türkiye		aAH1	NA		24552790***	38.35	34.23	9425	D	Sandoval-Castellanos et al. 2024
OARG011-2B	Ovis gmelini/aries	Asikli Höyük	Asikli Höyük, Türkiye		aAH1	NA		24552790***	38.35	34.23	9425	B	Sandoval-Castellanos et al. 2024
OARG012-2B	Ovis gmelini/aries	Asikli Höyük	Asikli Höyük, Türkiye		aAH1	NA		24552790***	38.35	34.23	9425	Z	Sandoval-Castellanos et al. 2024
OARG045-2B	Ovis gmelini/aries	Asikli Höyük	Asikli Höyük, Türkiye		aAH1	NA		24552790***	38.35	34.23	9425	D	Sandoval-Castellanos et al. 2024
OARG066-2B	Ovis gmelini/aries	Asikli Höyük	Asikli Höyük, Türkiye		aAH1	NA		24552790***	38.35	34.23	9425	B	Sandoval-Castellanos et al. 2024
OARG067-2B	Ovis gmelini/aries	Asikli Höyük	Asikli Höyük, Türkiye		aAH1	NA		24552790***	38.35	34.23	9425	D	Sandoval-Castellanos et al. 2024
OARG072-2B	Ovis gmelini/aries	Asikli Höyük	Asikli Höyük, Türkiye		aAH1	NA		24552790***	38.35	34.23	9425	B	Sandoval-Castellanos et al. 2024
OARG088-2B	Ovis gmelini/aries	Asikli Höyük	Asikli Höyük, Türkiye		aAH1	NA		24552790***	38.35	34.23	9425	B	Sandoval-Castellanos et al. 2024
OARG019-2J	Ovis gmelini/aries	Asikli Höyük	Asikli Höyük, Türkiye		aAH2	NA		24552790***	38.35	34.23	9625	E	Sandoval-Castellanos et al. 2024
OARG021-2J	Ovis gmelini/aries	Asikli Höyük	Asikli Höyük, Türkiye		aAH2	NA		24552790***	38.35	34.23	9625	D	Sandoval-Castellanos et al. 2024
OARG022-2J	Ovis gmelini/aries	Asikli Höyük	Asikli Höyük, Türkiye		aAH2	NA		24552790***	38.35	34.23	9625	Z	Sandoval-Castellanos et al. 2024
OARG028-2J	Ovis gmelini/aries	Asikli Höyük	Asikli Höyük, Türkiye		aAH2	NA		24552790***	38.35	34.23	9625	B	Sandoval-Castellanos et al. 2024
OARG049-2E	Ovis gmelini/aries	Asikli Höyük	Asikli Höyük, Türkiye		aAH2	NA		24552790***	38.35	34.23	9625	D	Sandoval-Castellanos et al. 2024
OARG053-2D	Ovis gmelini/aries	Asikli Höyük	Asikli Höyük, Türkiye		aAH2	NA		24552790***	38.35	34.23	9625	B	Sandoval-Castellanos et al. 2024
OARG064-2J	Ovis gmelini/aries	Asikli Höyük	Asikli Höyük, Türkiye		aAH2	NA		24552790***	38.35	34.23	9625	D	Sandoval-Castellanos et al. 2024
OARG082-2J	Ovis gmelini/aries	Asikli Höyük	Asikli Höyük, Türkiye		aAH2	NA		24552790***	38.35	34.23	9625	B	Sandoval-Castellanos et al. 2024
OARG083-2F	Ovis gmelini/aries	Asikli Höyük	Asikli Höyük, Türkiye		aAH2	NA		24552790***	38.35	34.23	9625	Z	Sandoval-Castellanos et al. 2024
OARG085-2J	Ovis gmelini/aries	Asikli Höyük	Asikli Höyük, Türkiye		aAH2	NA		24552790***	38.35	34.23	9625	B	Sandoval-Castellanos et al. 2024
OARG089-2J	Ovis gmelini/aries	Asikli Höyük	Asikli Höyük, Türkiye		aAH2	NA		24552790***	38.35	34.23	9625	B	Sandoval-Castellanos et al. 2024
OARG095-2J	Ovis gmelini/aries	Asikli Höyük	Asikli Höyük, Türkiye		aAH2	NA		24552790***	38.35	34.23	9625	B	Sandoval-Castellanos et al. 2024
OARG097-2J	Ovis gmelini/aries	Asikli Höyük	Asikli Höyük, Türkiye		aAH2	NA		24552790***	38.35	34.23	9625	B	Sandoval-Castellanos et al. 2024
OARG098-2F	Ovis gmelini/aries	Asikli Höyük	Asikli Höyük, Türkiye		aAH2	NA		24552790***	38.35	34.23	9625	A	Sandoval-Castellanos et al. 2024
OARG138-2J	Ovis gmelini/aries	Asikli Höyük	Asikli Höyük, Türkiye		aAH2	NA		24552790***	38.35	34.23	9625	B	Sandoval-Castellanos et al. 2024
OARG105-3C	Ovis gmelini/aries	Asikli Höyük	Asikli Höyük, Türkiye		aAH3	NA		24552790***	38.35	34.23	9850	B	Sandoval-Castellanos et al. 2024
OARG106-3C	Ovis gmelini/aries	Asikli Höyük	Asikli Höyük, Türkiye		aAH3	NA		24552790***	38.35	34.23	9850	D	Sandoval-Castellanos et al. 2024
OARG107-3C	Ovis gmelini/aries	Asikli Höyük	Asikli Höyük, Türkiye		aAH3	NA		24552790***	38.35	34.23	9850	A	Sandoval-Castellanos et al. 2024
OARG111-3A	Ovis gmelini/aries	Asikli Höyük	Asikli Höyük, Türkiye		aAH3	NA		24552790***	38.35	34.23	9850	D	Sandoval-Castellanos et al. 2024
OARG112-3C	Ovis gmelini/aries	Asikli Höyük	Asikli Höyük, Türkiye		aAH3	NA		24552790***	38.35	34.23	9850	D	Sandoval-Castellanos et al. 2024
OARG129-3D	Ovis gmelini/aries	Asikli Höyük	Asikli Höyük, Türkiye		aAH3	NA		24552790***	38.35	34.23	9850	A	Sandoval-Castellanos et al. 2024
OARG130-3C	Ovis gmelini/aries	Asikli Höyük	Asikli Höyük, Türkiye		aAH3	NA		24552790***	38.35	34.23	9850	Z	Sandoval-Castellanos et al. 2024
OARG152-3D	Ovis gmelini/aries	Asikli Höyük	Asikli Höyük, Türkiye		aAH3	NA		24552790***	38.35	34.23	9850	E	Sandoval-Castellanos et al. 2024
OARG153-3D	Ovis gmelini/aries	Asikli Höyük	Asikli Höyük, Türkiye		aAH3	NA		24552790***	38.35	34.23	9850	B	Sandoval-Castellanos et al. 2024
OARG162-3D	Ovis gmelini/aries	Asikli Höyük	Asikli Höyük, Türkiye		aAH3	NA		24552790***	38.35	34.23	9850	A	Sandoval-Castellanos et al. 2024
OARG165-3D	Ovis gmelini/aries	Asikli Höyük	Asikli Höyük, Türkiye		aAH3	NA		24552790***	38.35	34.23	9850	A	Sandoval-Castellanos et al. 2024
OARG175-3D	Ovis gmelini/aries	Asikli Höyük	Asikli Höyük, Türkiye		aAH3	NA		24552790***	38.35	34.23	9850	B	Sandoval-Castellanos et al. 2024
OARG6004-3	Ovis gmelini/aries	Asikli Höyük	Asikli Höyük, Türkiye		aAH3	NA		24552790***	38.35	34.23	9850	B	Sandoval-Castellanos et al. 2024
OARG6134-3A	Ovis gmelini/aries	Asikli Höyük	Asikli Höyük, Türkiye		aAH3	NA		24552790***	38.35	34.23	9850	B	Sandoval-Castellanos et al. 2024
OARG040-4	Ovis gmelini/aries	Asikli Höyük	Asikli Höyük, Türkiye		aAH4	NA		24552790***	38.35	34.23	10150	A	Sandoval-Castellanos et al. 2024
OARG041-4	Ovis gmelini/aries	Asikli Höyük	Asikli Höyük, Türkiye		aAH4	NA		24552790***	38.35	34.23	10150	D	Sandoval-Castellanos et al. 2024
OARG075-4	Ovis gmelini/aries	Asikli Höyük	Asikli Höyük, Türkiye		aAH4	NA		24552790***	38.35	34.23	10150	Z	Sandoval-Castellanos et al. 2024
OARG077-4	Ovis gmelini/aries	Asikli Höyük	Asikli Höyük, Türkiye		aAH4	NA		24552790***	38.35	34.23	10150	D	Sandoval-Castellanos et al. 2024
OARG114-4	Ovis gmelini/aries	Asikli Höyük	Asikli Höyük, Türkiye		aAH4	NA		24552790***	38.35	34.23	10150	B	Sandoval-Castellanos et al. 2024
OARG117-4	Ovis gmelini/aries	Asikli Höyük	Asikli Höyük, Türkiye		aAH4	NA		24552790***	38.35	34.23	10150	D	Sandoval-Castellanos et al. 2024
OARG118-4	Ovis gmelini/aries	Asikli Höyük	Asikli Höyük, Türkiye		aAH4	NA		24552790***	38.35	34.23	10150	A	Sandoval-Castellanos et al. 2024
OARG120-4	Ovis gmelini/aries	Asikli Höyük	Asikli Höyük, Türkiye		aAH4	NA		24552790***	38.35	34.23	10150	D	Sandoval-Castellanos et al. 2024
OARG121-4	Ovis gmelini/aries	Asikli Höyük	Asikli Höyük, Türkiye		aAH4	NA		24552790***	38.35	34.23	10150	A	Sandoval-Castellanos et al. 2024
OARG125-4	Ovis gmelini/aries	Asikli Höyük	Asikli Höyük, Türkiye		aAH4	NA		24552790***	38.35	34.23	10150	Z	Sandoval-Castellanos et al. 2024
OARG126-4	Ovis gmelini/aries	Asikli Höyük	Asikli Höyük, Türkiye		aAH4	NA		24552790***	38.35	34.23	10150	B	Sandoval-Castellanos et al. 2024
OARG127-4	Ovis gmelini/aries	Asikli Höyük	Asikli Höyük, Türkiye		aAH4	NA		24552790***	38.35	34.23	10150	A	Sandoval-Castellanos et al. 2024
OARG132-4	Ovis gmelini/aries	Asikli Höyük	Asikli Höyük, Türkiye		aAH4	NA		24552790***	38.35	34.23	10150	B	Sandoval-Castellanos et al. 2024
OARG134-4	Ovis gmelini/aries	Asikli Höyük	Asikli Höyük, Türkiye		aAH4	NA		24552790***	38.35	34.23	10150	D	Sandoval-Castellanos et al. 2024
OARG145-5	Ovis gmelini/aries	Asikli Höyük	Asikli Höyük, Türkiye		aAH4	NA		24552790***	38.35	34.23	10150	E	Sandoval-Castellanos et al. 2024
OARG149-4	Ovis gmelini/aries	Asikli Höyük	Asikli Höyük, Türkiye		aAH4	NA		24552790***	38.35	34.23	10150	B	Sandoval-Castellanos et al. 2024
OARG151-4	Ovis gmelini/aries	Asikli Höyük	Asikli Höyük, Türkiye		aAH4	NA		24552790***	38.35	34.23	10150	D	Sandoval-Castellanos et al. 2024
OARG156-4	Ovis gmelini/aries	Asikli Höyük	Asikli Höyük, Türkiye		aAH4	NA		24552790***	38.35	34.23	10150	D	Sandoval-Castellanos et al. 2024
OARG157-4	Ovis gmelini/aries	Asikli Höyük	Asikli Höyük, Türkiye		aAH4	NA		24552790***	38.35	34.23	10150	Z	Sandoval-Castellanos et al. 2024
OARG164-4	Ovis gmelini/aries	Asikli Höyük	Asikli Höyük, Türkiye		aAH4	NA		24552790***	38.35	34.23	10150	B	Sandoval-Castellanos et al. 2024
OARG167-4	Ovis gmelini/aries	Asikli Höyük	Asikli Höyük, Türkiye		aAH4	NA		24552790***	38.35	34.23	10150	D	Sandoval-Castellanos et al. 2024
OARGM501-5	Ovis gmelini/aries	Asikli Höyük	Asikli Höyük, Türkiye		aAH4	NA		24552790***	38.35	34.23	10150	A	Sandoval-Castellanos et al. 2024
aKORT1-TUR	Ovis gmelini	Körtik Tepe	Körtik Tepe, Türkiye		aKT	NA		24552790***	37.81	40.99	10730	B	Sandoval-Castellanos et al. 2024
aKORT3-TUR	Ovis gmelini	Körtik Tepe	Körtik Tepe, Türkiye		aKT	NA		24552790***	37.81	40.99	10730		Sandoval-Castellanos et al. 2024
BJ1-2	Ovis vignei	the Middle East	Iran	Urial	URIS	female	127.026	OR160489	37.475	57.3333			This study
BJ2-1	Ovis vignei	the Middle East	Iran	Urial	URIS	female	103.371	OR160490	37.475	57.3333			This study
BJ3-1	Ovis vignei	the Middle East	Iran	Urial	URIS	female	166.266	OR160491	37.475	57.3333			This study
BJ4-1	Ovis vignei	the Middle East	Iran	Urial	URIS	female	132.059	OR160492	37.475	57.3333			This study
BJR5	Ovis vignei	the Middle East	Iran	Urial	URIS	female	115.695	OR160496	37.475	57.3333			This study
BJR6	Ovis vignei	the Middle East	Iran	Urial	URIS	male	200.406	OR160497	37.475	57.3333			This study
BJ-IROV-AB8-1004	Ovis vignei	the Middle East	/	Urial	URIS	female	628.097	OR160493	/	/			This study
BJ-IROV-AB8-1005	Ovis vignei	the Middle East	/	Urial	URIS	female	704.781	OR160494	/	/			This study
BJ-IROV-AB8-1006	Ovis vignei	the Middle East	/	Urial	URIS	female	913.419	OR160495	/	/			This study
MK829158.1	Ovis aries	Central-and-East Asia	China	Jialuo sheep				MK829158				A	Fu et al. 2019
MH841968.1	Ovis aries							MH841968				B	Shepherd et al. 2019
MH841967.1	Ovis aries							MH841967				B	Shepherd et al. 2019
MH841966.1	Ovis aries							MH841966				B	Shepherd et al. 2019
MG837554.1	Ovis aries	Central-and-East Asia	China	Small tail Han Sheep				MG837554				B	Liu et al. 2018
MG837553.1	Ovis aries	Central-and-East Asia	China	Tibetan sheep				MG837553				A	Liu et al. 2018
KU681224.1	Ovis aries	Europe		Suffolk sheep				KU681224				B	Niu et al., 2017
KU681223.1	Ovis aries	Europe		Suffolk sheep				KU681223				B	Niu et al., 2017
KU681222.1	Ovis aries	Europe		Suffolk sheep				KU681222				A	Niu et al., 2017
KU681221.1	Ovis aries	Europe		Suffolk sheep				KU681221				A	Niu et al., 2017
KU681220.1	Ovis aries	Europe		Suffolk sheep				KU681220				A	Niu et al., 2017
KU681219.1	Ovis aries	Europe		Suffolk sheep				KU681219				A	Niu et al., 2017
KU681218.1	Ovis aries	Europe		Suffolk sheep				KU681218				A	Niu et al., 2017
KU681217.1	Ovis aries	Europe		Suffolk sheep				KU681217				B	Niu et al., 2017
KU681216.1	Ovis aries	Europe		Suffolk sheep				KU681216				B	Niu et al., 2017
KU681215.1	Ovis aries	Europe		Suffolk sheep				KU681215				A	Niu et al., 2017
KU681214.1	Ovis aries	Europe		Suffolk sheep				KU681214				B	Niu et al., 2017
KU681213.1	Ovis aries	Europe		Suffolk sheep				KU681213				B	Niu et al., 2017
KU681212.1	Ovis aries	Europe		Suffolk sheep				KU681212				B	Niu et al., 2017
KU681211.1	Ovis aries	Europe		Suffolk sheep				KU681211				A	Niu et al., 2017
KU681210.1	Ovis aries	Europe		Suffolk sheep				KU681210				B	Niu et al., 2017
KU681209.1	Ovis aries	Europe		Suffolk sheep				KU681209				A	Niu et al., 2017
KU681208.1	Ovis aries	Europe		Suffolk sheep				KU681208				A	Niu et al., 2017
KU681207.1	Ovis aries	Europe		Suffolk sheep				KU681207				A	Niu et al., 2017
KU681206.1	Ovis aries	Europe		Suffolk sheep				KU681206				A	Niu et al., 2017
KU681205.1	Ovis aries	Europe		Suffolk sheep				KU681205				B	Niu et al., 2017
KU681204.1	Ovis aries	Europe		Suffolk sheep				KU681204				B	Niu et al., 2017
KU681203.1	Ovis aries	Europe		Suffolk sheep				KU681203				B	Niu et al., 2017
KU681202.1	Ovis aries	Central-and-East Asia	China	Tibetan sheep				KU681202				B	Niu et al., 2017
KU681201.1	Ovis aries	Central-and-East Asia	China	Tibetan sheep				KU681201				C	Niu et al., 2017
KU681200.1	Ovis aries	Central-and-East Asia	China	Tibetan sheep				KU681200				B	Niu et al., 2017
KU681199.1	Ovis aries	Central-and-East Asia	China	Tibetan sheep				KU681199				B	Niu et al., 2017
KU681198.1	Ovis aries	Central-and-East Asia	China	Tibetan sheep				KU681198				A	Niu et al., 2017
KU681197.1	Ovis aries	Central-and-East Asia	China	Tibetan sheep				KU681197				A	Niu et al., 2017
KU681196.1	Ovis aries	Central-and-East Asia	China	Tibetan sheep				KU681196				B	Niu et al., 2017
KU681195.1	Ovis aries	Central-and-East Asia	China	Tibetan sheep				KU681195				B	Niu et al., 2017
KU681194.1	Ovis aries	Central-and-East Asia	China	Tibetan sheep				KU681194				A	Niu et al., 2017
KU681193.1	Ovis aries	Central-and-East Asia	China	Tibetan sheep				KU681193				A	Niu et al., 2017
KU681192.1	Ovis aries	Central-and-East Asia	China	Tibetan sheep				KU681192				B	Niu et al., 2017
KU681191.1	Ovis aries	Central-and-East Asia	China	Tibetan sheep				KU681191				C	Niu et al., 2017
KU681190.1	Ovis aries	Central-and-East Asia	China	Tibetan sheep				KU681190				B	Niu et al., 2017
KU681189.1	Ovis aries	Central-and-East Asia	China	Tibetan sheep				KU681189				C	Niu et al., 2017
KU681188.1	Ovis aries	Central-and-East Asia	China	Tibetan sheep				KU681188				C	Niu et al., 2017
KU681187.1	Ovis aries	Central-and-East Asia	China	Tibetan sheep				KU681187				C	Niu et al., 2017
KU681186.1	Ovis aries	Central-and-East Asia	China	Tibetan sheep				KU681186				B	Niu et al., 2017
KU681185.1	Ovis aries	Central-and-East Asia	China	Tibetan sheep				KU681185				B	Niu et al., 2017
KU681184.1	Ovis aries	Central-and-East Asia	China	Tibetan sheep				KU681184				A	Niu et al., 2017
KU681183.1	Ovis aries	Central-and-East Asia	China	Tibetan sheep				KU681183				B	Niu et al., 2017
KU681182.1	Ovis aries	Central-and-East Asia	China	Tibetan sheep				KU681182				B	Niu et al., 2017
KU681181.1	Ovis aries	Central-and-East Asia	China	Tibetan sheep				KU681181				A	Niu et al., 2017
KU681180.1	Ovis aries	Central-and-East Asia	China	Tibetan sheep				KU681180				B	Niu et al., 2017
KU681179.1	Ovis aries	Central-and-East Asia	China	Tibetan sheep				KU681179				A	Niu et al., 2017
KU681178.1	Ovis aries	Central-and-East Asia	China	Tibetan sheep				KU681178				A	Niu et al., 2017
KU681177.1	Ovis aries	Central-and-East Asia	China	Tibetan sheep				KU681177				A	Niu et al., 2017
KU681176.1	Ovis aries	Central-and-East Asia	China	Tibetan sheep				KU681176				B	Niu et al., 2017
KU681175.1	Ovis aries	Central-and-East Asia	China	Tibetan sheep				KU681175				B	Niu et al., 2017
MF004246.1	Ovis aries			Karadi				MF004246				B	NA
MF004245.1	Ovis aries			Karadi				MF004245				B	NA
MF004244.1	Ovis aries			Hamdani				MF004244				A	NA
MF004243.1	Ovis aries			Hamdani				MF004243				A	NA
MF004242.1	Ovis aries			Hamdani				MF004242				A	NA
KU575248.1	Ovis aries	Central-and-East Asia	China	Tibetan sheep				KU575248				A	NA
KT148968.1	Ovis aries	Central-and-East Asia	China	Tibetan sheep				KT148968				C	NA
AY858379.1	Ovis aries							AY858379				B	NA
KP981380.1	Ovis aries	Central-and-East Asia	China	Shandong large-tailed				KP981380					Fan et al. 2016
KP981378.1	Ovis aries	Central-and-East Asia	China	Altay				KP981378					Fan et al. 2016
KP981379.1	Ovis aries	Central-and-East Asia	China	Tibetan sheep				KP981379				B	NA
KR868678.1	Ovis aries	Central-and-East Asia	China	Ujumuqin sheep				KR868678				B	Yang et al. 2017
KF977847.1	Ovis aries	Central-and-East Asia	China	small-tailed Han				KF977847				A	Brahi et al. 2015
KF977846.1	Ovis aries	Europe	Benin	Sahelian				KF977846				B	Brahi et al. 2015
KF977845.1	Ovis aries	Europe	Benin	Djallonke				KF977845				B	Brahi et al. 2015
KF938359.1	Ovis aries	Europe	The United Kingdom	Oxford down				KF938359	51.48	0		B	Lv et al. 2015
KF938358.1	Ovis aries	Europe	Altai, Russiaa	Kulunda				KF938358	51.97	82.99		B	Lv et al. 2015
KF938357.1	Ovis aries	Europe	Ukraine	Mountain carpathian				KF938357	48.55	23.01		B	Lv et al. 2015
KF938356.1	Ovis aries	Europe	Karelia, Russia	Viena				KF938356	61.77	34.33		B	Lv et al. 2015
KF938355.1	Ovis aries	Europe	Finland	Finnsheep				KF938355	62.31	27.17		B	Lv et al. 2015
KF938354.1	Ovis aries	Europe	Finland	Finnsheep				KF938354	62.31	27.17		B	Lv et al. 2015
KF938353.1	Ovis aries	Europe	Finland	Kainuu grey				KF938353	66.91	26.15		B	Lv et al. 2015
KF938352.1	Ovis aries	Europe	Volga Region, Russia	Oparin				KF938352	59.85	48.28		B	Lv et al. 2015
KF938351.1	Ovis aries	Europe	North Caucasian, Russia	Karachai				KF938351	43.04	44.21		B	Lv et al. 2015
KF938350.1	Ovis aries	Europe	Poland	Wrzosowka				KF938350	49.63	20.21		B	Lv et al. 2015
KF938349.1	Ovis aries	Europe	Poland	Swiniarka				KF938349	50.06	19.95		B	Lv et al. 2015
KF938348.1	Ovis aries	Europe	Southeast Europe, Moldova	Karakul				KF938348	46.93	28.75		B	Lv et al. 2015
KF938347.1	Ovis aries	Europe	Southeast Europe, Serbia	Pramenka				KF938347	44.74	20.44		B	Lv et al. 2015
KF938346.1	Ovis aries	Europe	Volga Region, Russia	Kuibyskov				KF938346	52.84	49.02		B	Lv et al. 2015
KF938345.1	Ovis aries	Europe	South-Caucasian, Azerbaijan	Gala				KF938345	40.51	47.65		A	Lv et al. 2015
KF938344.1	Ovis aries	Europe	South-Caucasian, Azerbaijan	Mazekh				KF938344	40.58	46.33		B	Lv et al. 2015
KF938343.1	Ovis aries	Europe	South-Caucasian, Russia	Tushin				KF938343	43.03	44.67		B	Lv et al. 2015
KF938342.1	Ovis aries	Europe	Åland, Finland	Åland				KF938342	60.08	19.93		A	Lv et al. 2015
KF938341.1	Ovis aries	Europe	Udmurtia, Russia	Udmurtian local				KF938341	56.85	53.2		B	Lv et al. 2015
KF938340.1	Ovis aries	Europe	North Caucasian, Russia	Andi				KF938340	42.78	46.49		B	Lv et al. 2015
KF938339.1	Ovis aries	Europe	Buryatia, Russia	Baidarak				KF938339	50.85	105.44		B	Lv et al. 2015
KF938338.1	Ovis aries	Central-and-East Asia	Yecheng Country, Xingjiang, China	Yecheng				KF938338	37.8	77.4		A	Lv et al. 2015
KF938337.1	Ovis aries	Central-and-East Asia	Taxorgan Country, Xingjiang, China	Tashkurgan				KF938337	37.77	75.22		A	Lv et al. 2015
KF938336.1	Ovis aries	Central-and-East Asia	Yanchi County, Ningxia, China	Tan				KF938336	37.75	107.4		A	Lv et al. 2015
KF938335.1	Ovis aries	Central-and-East Asia	Lanzhou, Gansu, China	Lanzhou large-tailed				KF938335	36.1	103.72		B	Lv et al. 2015
KF938334.1	Ovis aries	Central-and-East Asia	Shache County, Xingjiang, China	Kirghiz				KF938334	38.37	77.23		A	Lv et al. 2015
KF938333.1	Ovis aries	Central-and-East Asia	Tekes County, Xingjiang, China	Kazakh				KF938333	43.18	81.83		B	Lv et al. 2015
KF938332.1	Ovis aries	Central-and-East Asia	Shache County, Xingjiang, China	Duolang				KF938332	38.37	77.23		A	Lv et al. 2015
KF938331.1	Ovis aries	Central-and-East Asia	Bayinbuluk County, Xingjiang, China	Bayinbuluke				KF938331	41.75	86.13		A	Lv et al. 2015
KF938330.1	Ovis aries	Central-and-East Asia	Yumin County, Xingjiang, China	Bashbay				KF938330	46.2	82.97		A	Lv et al. 2015
KF938329.1	Ovis aries	Central-and-East Asia	Hanzhong, Shaanxi, China	Hanzhong				KF938329	33.07	107.02		B	Lv et al. 2015
KF938328.1	Ovis aries	Central-and-East Asia	Jinzhong, Shanxi, China	Jingzhong				KF938328	37.65	112.75		B	Lv et al. 2015
KF938327.1	Ovis aries	Central-and-East Asia	Hulunbeier, Inner Mongolia,China	Hulun Buir				KF938327	49.08	119.77		C	Lv et al. 2015
KF938326.1	Ovis aries	Central-and-East Asia	Qira Country, Xingjiang, China	Qira Black				KF938326	36.98	80.8		A	Lv et al. 2015
KF938325.1	Ovis aries	Central-and-East Asia	Haixi Country, Qinhai, China	Qinhai Tibetan				KF938325	37.37	97.37		A	Lv et al. 2015
KF938324.1	Ovis aries	Central-and-East Asia	Tuokexun County, Xingjiang, China	Turfan Black				KF938324	42.73	88.65		A	Lv et al. 2015
KF938323.1	Ovis aries	Central-and-East Asia	Yuli County, Xingjiang, China	Lop				KF938323	41.25	86.25		A	Lv et al. 2015
KF938322.1	Ovis aries	Central-and-East Asia	Lopu County, Xingjiang, China	Hetian				KF938322	37	80.18		A	Lv et al. 2015
KF938321.1	Ovis aries	Central-and-East Asia	Bachu County, Xingjiang, China	Baerchuke				KF938321	39.75	78.55		A	Lv et al. 2015
KF938320.1	Ovis aries	Central-and-East Asia	Aletai, Xingjiang, China	Altay				KF938320	47.48	87.43		C	Lv et al. 2015
KF938319.1	Ovis aries	Central-and-East Asia	Xilingguole, Inner Mongolia,China	Ujimqin				KF938319	43.92	116.03		A	Lv et al. 2015
KF938318.1	Ovis aries	Central-and-East Asia	Minxian Country, Gansu, China	Minxian Black Fur				KF938318	34.42	104.03		C	Lv et al. 2015
KF938317.1	Ovis aries	Central-and-East Asia	Sonid Zuoqi, Inner Mongolia, China	Sunite				KF938317	43.82	113.65		A	Lv et al. 2015
KP998473.1	Ovis aries	Central-and-East Asia	China	Tibetan sheep				KP998473				A	NA
KP998472.1	Ovis aries	Central-and-East Asia	China	Tibetan sheep				KP998472				A	NA
KP998471.1	Ovis aries	Central-and-East Asia	China	Tibetan sheep				KP998471				C	NA
KP998470.1	Ovis aries	Central-and-East Asia	China	Tibetan sheep				KP998470				A	NA
KP702285.1	Ovis aries	Central-and-East Asia	China	Hulun Buir				KP702285				B	NA
KJ954145.1	Ovis aries	Europe		Texel				KJ954145				B	Hu and Gao 2016
KF302462.1	Ovis aries	Europe	Italy	Comisana				KF302462	43.12	12.46		B	Lancioni et al. 2013
KF302461.1	Ovis aries	Europe	Italy	Comisana				KF302461	43.12	12.46		B	Lancioni et al. 2013
KF302460.1	Ovis aries	Europe	Italy	Lacaune				KF302460	43.12	12.46		B	Lancioni et al. 2013
KF302459.1	Ovis aries	Europe	Italy	Merinizzata Italiana				KF302459	42.27	14.03		B	Lancioni et al. 2013
KF302458.1	Ovis aries	Europe	Italy	Sopravissana				KF302458	42	12.67		B	Lancioni et al. 2013
KF302457.1	Ovis aries	Europe	Italy	Gentile di Puglia				KF302457	41.58	14.32		B	Lancioni et al. 2013
KF302456.1	Ovis aries	Europe	Italy	Sopravissana				KF302456	42	12.67		B	Lancioni et al. 2013
KF302455.1	Ovis aries	Europe	Italy	Gentile di Puglia				KF302455	41.58	14.32		B	Lancioni et al. 2013
KF302454.1	Ovis aries	Europe	Italy	Sopravissana				KF302454	42	12.67		B	Lancioni et al. 2013
KF302453.1	Ovis aries	Europe	Italy	Lacaune				KF302453	43.12	12.46		B	Lancioni et al. 2013
KF302452.1	Ovis aries	Europe	Italy	Comisana				KF302452	43.12	12.46		B	Lancioni et al. 2013
KF302451.1	Ovis aries	Europe	Italy	Appenninica				KF302451	43.6	11.2		B	Lancioni et al. 2013
KF302450.1	Ovis aries	Europe	Italy	Appenninica				KF302450	43.6	11.2		B	Lancioni et al. 2013
KF302449.1	Ovis aries	Europe	Italy	Sopravissana				KF302449	42	12.67		B	Lancioni et al. 2013
KF302448.1	Ovis aries	Europe	Italy	Gentile di Puglia				KF302448	41.58	14.32		B	Lancioni et al. 2013
KF302447.1	Ovis aries	Europe	Italy	Lacaune				KF302447	43.12	12.46		B	Lancioni et al. 2013
KF302446.1	Ovis aries	Europe	Italy	Merinizzata Italiana				KF302446	42.27	14.03		A	Lancioni et al. 2013
KF302445.1	Ovis aries	Europe	Italy	Comisana				KF302445	43.12	12.46		A	Lancioni et al. 2013
KF302444.1	Ovis aries	Europe	Italy	Comisana				KF302444	43.12	12.46		A	Lancioni et al. 2013
KF302443.1	Ovis aries	Europe	Italy	Comisana				KF302443	43.12	12.46		A	Lancioni et al. 2013
KF302442.1	Ovis aries	Europe	Italy	Comisana				KF302442	43.12	12.46		A	Lancioni et al. 2013
KF302441.1	Ovis aries	Europe	Italy	Comisana				KF302441	43.12	12.46		A	Lancioni et al. 2013
KF302440.1	Ovis aries	Europe	Italy	Comisana				KF302440	43.12	12.46		A	Lancioni et al. 2013
HM236183.1	Ovis aries		Turkey	Tuj				HM236183	38.5	43.33		E	Meadows et al. 2011
HM236182.1	Ovis aries		Israel	Awassi				HM236182	32.43	35.52		E	Meadows et al. 2011
HM236181.1	Ovis aries		Turkey	Morkaraman				HM236181	38.48	43.4		D	Meadows et al. 2011
HM236180.1	Ovis aries		Turkey	Morkaraman				HM236180	38.48	43.4		D	Meadows et al. 2011
HM236179.1	Ovis aries		Turkey	Morkaraman				HM236179	38.48	43.4		C	Meadows et al. 2011
HM236178.1	Ovis aries		Turkey	Karakas				HM236178	38.48	43.4		C	Meadows et al. 2011
HM236177.1	Ovis aries		Turkey	Karakas				HM236177	38.48	43.4		B	Meadows et al. 2011
HM236176.1	Ovis aries		Turkey	Karakas				HM236176	38.48	43.4		B	Meadows et al. 2011
HM236175.1	Ovis aries			Romney				HM236175				A	Meadows et al. 2011
HM236174.1	Ovis aries			Merino				HM236174				A	Meadows et al. 2011
bighorn1	Ovis canadensis			Bighorn sheep				NC_015889					Mille et al. 2012
*** Sequences jointly provided in a common alignment at publicly available at FigShare.
Brahi OH, Xiang H, Chen X, Farougou S, Zhao X. 2015. Mitogenome revealed multiple postdomestication genetic mixtures of West African sheep. Journal of Animal Breeding and Genetics 132:399-405.
Fan H, Zhao F, Zhu C, Li F, Liu J, Zhang L, Wei C, Du L. 2016. Complete Mitochondrial Genome Sequences of Chinese Indigenous Sheep with Different Tail Types and an Analysis of Phylogenetic Evolution in Domestic Sheep. Asian-Australas J Anim Sci 29:631-639.
Fu DH, Ma XM, Jia CJ, Lei QY, Wu XY, Chu M, Ding XZ, Bao PJ, Pei J, Guo X, et al. 2019. Characterization of the complete mitochondrial genome sequence of Jialuo sheep (Ovis aries). Mitochondrial DNA Part B-Resources 4:2116-2117.
Hu XD, Gao LZ. 2016. The complete mitochondrial genome of domestic sheep, Ovis aries. Mitochondrial DNA A DNA Mapp Seq Anal 27:1425-1427.
Lancioni H, Di Lorenzo P, Ceccobelli S, Perego UA, Miglio A, Landi V, Antognoni MT, Sarti FM, Lasagna E, Achilli A. 2013. Phylogenetic Relationships of Three Italian Merino-Derived Sheep Breeds Evaluated through a Complete Mitogenome Analysis. PLoS One 8:e73712.
Liu R, Jin L, Long KR, Tang QZ, Ma JD, Wang X, Zhu L, Jiang AN, Tang GQ, Jiang YZ, et al. 2018. Analysis of mitochondrial DNA sequence and copy number variation across five high-altitude species and their low-altitude relatives. Mitochondrial DNA Part B-Resources 3:847-851.
Lv F-H, Peng W-F, Yang J, Zhao Y-X, Li W-R, Liu M-J, Ma Y-H, Zhao Q-J, Yang G-L, Wang F, et al. 2015. Mitogenomic Meta-Analysis Identifies Two Phases of Migration in the History of Eastern Eurasian Sheep. Molecular Biology and Evolution 32:2515-2533.
Miller JM, Malenfant RM, Moore SS, Coltman DW. 2012. Short reads, circular genome: skimming solid sequence to construct the bighorn sheep mitochondrial genome. Journal of Heredity 103:140-146.
Shepherd LD, Whitehead P, Whitehead A. 2019. Genetic analysis identifies the missing parchment of New Zealand’s founding document, the Treaty of Waitangi. PLoS One 14:e0210528.
Yang C, Li L, Zhong T, Wang L, Zhang H. 2017. Characterization of the complete mitochondrial genome sequence of Ujumuqin sheep (Ovis aries). Mitochondrial DNA A DNA Mapp Seq Anal 28:315-316.

## Sheet: Table S3
Table S3. 337 samples information of Cyt-b sequence in this study.
ID	Species	Sub-species	Country	Locality	Accession Number	Reference	Note	latitude	longitude	Haplotype
	Ovis orientalis		Turkey	Bozda Konya	AJ867261	Bunch et al. 2006		37.2492	32.1992	Hap_64
	Ovis orientalis ophion		Cyprus	Paphos forest	LN651259	Guerrini et al. 2015		35.0264	32.6311	Hap_41
	Ovis aries musimon	musimon			MG489885					Hap_24
	Ovis orientalis ophion		Cyprus		KF312238	Sanna et al. 2015		35.1688	33.4252	Hap_33
	Ovis orientalis anatolica		Turkey		KF677304	Demirci et al. 2013		39.0876	35.1293	Hap_44
	Ovis orientalis anatolica		Turkey		KF677305	Demirci et al. 2013		39.0876	35.1293	Hap_43
	Ovis orientalis anatolica		Turkey		KF677306	Demirci et al. 2014		39.0876	35.1293	Hap_44
	Ovis orientalis		Turkey		KF677307	Demirci et al. 2015		39.0876	35.1293	Hap_43
	Ovis orientalis ophion		Cyprus	Paphos Forest	FR873149	Barbanera et al. 2012		35.0264	32.6311	Hap_33
	aries musimon	musimon			FR873150	Barbanera et al. 2012				Hap_45
	aries musimon	musimon			FR873151	Barbanera et al. 2012				Hap_24
	aries musimon	musimon			FR873152	Barbanera et al. 2012				Hap_42
364_AR-M	musimon	musimon			D84203	Arai et al. Unpublished				Hap_24
640_O-AR	gmelini		Kazakhstan		KF938360	Lv et al 2015		48.0053	66.9045	Hap_42
549_AR	aries	musimon		Corsica	HM236185	Meadows et al. 2011				Hap_42
550_AR	aries	musimon		Corsica	HM236184	Meadows et al. 2011				Hap_42
180_AR-M	musimon	musimon	France		EU365990	Rezaei et al. 2010				Hap_34
185_AR-M	musimon	musimon	France		EU365977	Rezaei et al. 2010				Hap_24
11_O	gmelini		Iran	Sahand	EU365979	Rezaei et al. 2010		37.9421	46.1307	Hap_33
12_O	gmelini		Iran	Sahand	EU365980	Rezaei et al. 2010		37.9421	46.1307	Hap_62
124_O-AR	gmelini		Turkey	Konya	EU365973	Rezaei et al. 2010		37.8785	32.5065	Hap_38
143_O	gmelini		Turkey	Konya	EU365987	Rezaei et al. 2010		37.8785	32.5065	Hap_61
145_O	gmelini		Turkey	Konya	FJ936185	Rezaei et al. 2010		37.8785	32.5065	Hap_39
146_O	gmelini		Armenia	Malev	EU366040	Rezaei et al. 2010		40.0706	45.0407	Hap_55
147_O-AR	gmelini		Iran	Sahand	FJ936202	Rezaei et al. 2010		37.9421	46.1307	Hap_32
150_O-AR	gmelini		Iran	Kermanshah	FJ936208	Rezaei et al. 2010		34.3373	47.0959	Hap_47
151_O-AR	gmelini		Turkey	Saray	FJ936198	Rezaei et al. 2010		41.4438	27.9205	Hap_38
154_O-AR	gmelini		Turkey	Saray	FJ936199	Rezaei et al. 2010		41.4438	27.9205	Hap_38
157_O	gmelini		Iran	Kiamaki	FJ936190	Rezaei et al. 2010		38.0776	46.302	Hap_30
158_O	gmelini		Iran	Marakan	EU365989	Rezaei et al. 2010		38.8496	45.258	Hap_60
159_O	gmelini		Iran	Kiamaki	FJ936196	Rezaei et al. 2010		38.0776	46.302	Hap_51
167_O	gmelini		Iran	Mehran	FJ936201	Rezaei et al. 2010		33.1228	46.1756	Hap_37
168_O	gmelini		Iran	Mehran	FJ936200	Rezaei et al. 2010		33.1228	46.1756	Hap_36
174_O	gmelini		Iran	Kermanshah	FJ936207	Rezaei et al. 2010		34.3373	47.0959	Hap_48
175_O	gmelini		Iran	Shahrekord	FJ936211	Rezaei et al. 2010		32.3315	50.8667	Hap_46
					EU365974	Rezaei et al. 2011				Hap_63
195_O-AR	gmelini		Iran	Marakan	EU365975	Rezaei et al. 2010		38.8496	45.258	Hap_42
200_O	gmelini		Iran	Bijar	EU365996	Rezaei et al. 2010		35.8745	47.6066	Hap_50
201_O	gmelini		Iran	Bijar	EU365997	Rezaei et al. 2010		35.8745	47.6066	Hap_29
202_O	gmelini		Iran	Marakan	FJ936191	Rezaei et al. 2010		38.8496	45.258	Hap_30
204_O	gmelini		Iran	Marakan	EU365998	Rezaei et al. 2010		38.8496	45.258	Hap_59
205_O	gmelini		Iran	Marakan	EU366000	Rezaei et al. 2010		38.8496	45.258	Hap_58
206_O	gmelini		Iran	Bijar	FJ936186	Rezaei et al. 2010		35.8745	47.6066	Hap_33
207_O	gmelini		Iran	Bijar	FJ936187	Rezaei et al. 2010		35.8745	47.6066	Hap_29
210_O	gmelini		Iran	Marakan	EU366070	Rezaei et al. 2010		38.8496	45.258	Hap_51
213_O	gmelini		Iran	Ghazvin	FJ936197	Rezaei et al. 2010		36.1091	49.7905	Hap_33
214_O	gmelini		Iran	Zanjan	EU366002	Rezaei et al. 2010		36.681	48.4932	Hap_57
218_O	gmelini		Iran	Ghazvin	EU366003	Rezaei et al. 2010		36.1091	49.7905	Hap_31
222_O	gmelini		Iran	Ghazvin	EU366053	Rezaei et al. 2010		36.1091	49.7905	Hap_54
225_O	gmelini		Iran	Zanjan	FJ936193	Rezaei et al. 2010		36.681	48.4932	Hap_33
227_O-AR	gmelini		Iran	Marakan	FJ936192	Rezaei et al. 2010		38.8496	45.258	Hap_32
228_O	gmelini		Iran	Ghazvin	EU366073	Rezaei et al. 2010		36.1091	49.7905	Hap_52
230_O	gmelini		Iran	Zanjan	FJ936195	Rezaei et al. 2010		36.681	48.4932	Hap_29
231_O	gmelini		Iran	Malayer	FJ936189	Rezaei et al. 2010		34.3018	48.8176	Hap_28
	gmelini				FJ936188	Rezaei et al. 2011				Hap_49
	gmelini				FJ936204	Rezaei et al. 2012				Hap_49
264_O	gmelini		Iran	Isfahan	FJ936205	Rezaei et al. 2010		32.6623	51.687	Hap_27
265_O	gmelini		Iran	Isfahan	FJ936206	Rezaei et al. 2010		32.6623	51.687	Hap_27
271_O	gmelini		Iran	Azna	EU366016	Rezaei et al. 2010		33.4526	49.4586	Hap_25
272_O	gmelini		Iran	Azna	EU365976	Rezaei et al. 2010		33.4526	49.4586	Hap_49
277_O-AR	gmelini		Iran	Zanjan	FJ936194	Rezaei et al. 2010		36.681	48.4932	Hap_49
353_O	gmelini		Iran	Marakan	EU365999	Rezaei et al. 2010		38.8496	45.258	Hap_23
354_O	gmelini		Iran	Malayer	EU366015	Rezaei et al. 2010		34.3018	48.8176	Hap_56
4_O	gmelini		Iran	Lar	FJ936209	Rezaei et al. 2010		27.6615	54.3211	Hap_33
417_O	gmelini	isphahanica			EU366055	Rezaei et al. 2010		33.45	49.36	Hap_53
420_O	gmelini	isphahanica			EU366010	Rezaei et al. 2010		33.45	49.36	Hap_27
421_O	gmelini	gmelini			EU366004	Rezaei et al. 2010				Hap_28
422_O-AR	gmelini	gmelini			EU366001	Rezaei et al. 2010				Hap_32
423_O	gmelini	gmelini			EU365988	Rezaei et al. 2010				Hap_30
424_O	gmelini	anatolica			EU365986	Rezaei et al. 2010		38.04	32.27	Hap_39
425_O	gmelini	laristanica			EU365981	Rezaei et al. 2010		27.68	54.33	Hap_16
427_O	gmelini	gmelini			FJ936203	Rezaei et al. 2010				Hap_50
6_O-AR	gmelini		Iran	Lar	FJ936210	Rezaei et al. 2010		27.6615	54.3211	Hap_32
181_AR-M	aries musimon	musimon	France	Corsica	MW677370	Her et al. 2022				Hap_34
10_O	gmelini		Iran	Oskou	MW677239	Her et al. 2022		37.9041	46.1261	Hap_33
117_O-AR	gmelini		Turkey	Konya	MW677322	Her et al. 2022		37.8785	32.5065	Hap_38
118_O-AR	gmelini		Turkey	Konya	MW677323	Her et al. 2022		37.8785	32.5065	Hap_38
119_O-AR	gmelini		Turkey	Konya	MW677324	Her et al. 2022		37.8785	32.5065	Hap_38
120_O-AR	gmelini		Turkey	Konya	MW677325	Her et al. 2022		37.8785	32.5065	Hap_38
121_O-AR	gmelini		Turkey	Konya	MW677326	Her et al. 2022		37.8785	32.5065	Hap_38
122_O-AR	gmelini		Turkey	Konya	MW677327	Her et al. 2022		37.8785	32.5065	Hap_38
123_O	gmelini		Turkey	Konya	MW677328	Her et al. 2022		37.8785	32.5065	Hap_39
125_O-AR	gmelini		Turkey	Konya	MW677329	Her et al. 2022		37.8785	32.5065	Hap_38
126_O-AR	gmelini		Turkey	Konya	MW677330	Her et al. 2022		37.8785	32.5065	Hap_38
127_O	gmelini		Turkey	konya	MW677331	Her et al. 2022		37.8785	32.5065	Hap_39
128_O-AR	gmelini		Turkey	Konya	MW677332	Her et al. 2022		37.8785	32.5065	Hap_38
129_O-AR	gmelini		Turkey	Konya	MW677333	Her et al. 2022		37.8785	32.5065	Hap_38
13_O	gmelini		Iran	Sahand	MW677240	Her et al. 2022		37.9421	46.1307	Hap_33
130_O-AR	gmelini		Turkey	Konya	MW677334	Her et al. 2022		37.8785	32.5065	Hap_38
131_O-AR	gmelini		Turkey	Konya	MW677335	Her et al. 2022		37.8785	32.5065	Hap_38
132_O-AR	gmelini		Turkey	Konya	MW677336	Her et al. 2022		37.8785	32.5065	Hap_38
133_O	gmelini		Turkey	konya	MW677337	Her et al. 2022		37.8785	32.5065	Hap_39
134_O-AR	gmelini		Turkey	Konya	MW677338	Her et al. 2022		37.8785	32.5065	Hap_38
135_O	gmelini		Turkey	konya	MW677339	Her et al. 2022		37.8785	32.5065	Hap_39
136_O	gmelini		Turkey	konya	MW677340	Her et al. 2022		37.8785	32.5065	Hap_39
137_O	gmelini		Turkey	konya	MW677341	Her et al. 2022		37.8785	32.5065	Hap_39
138_O-AR	gmelini		Turkey	Konya	MW677342	Her et al. 2022		37.8785	32.5065	Hap_38
139_O-AR	gmelini		Turkey	Konya	MW677343	Her et al. 2022		37.8785	32.5065	Hap_38
140_O-AR	gmelini		Turkey	Konya	MW677344	Her et al. 2022		37.8785	32.5065	Hap_38
141_O-AR	gmelini		Turkey	Konya	MW677345	Her et al. 2022		37.8785	32.5065	Hap_38
142_O-AR	gmelini		Turkey	Konya	MW677346	Her et al. 2022		37.8785	32.5065	Hap_38
144_O-AR	gmelini		Turkey	Konya	MW677347	Her et al. 2022		37.8785	32.5065	Hap_38
148_O-AR	gmelini		Iran	Sahand	MW677348	Her et al. 2022		37.9421	46.1307	Hap_32
149_O-AR	gmelini		Iran	Sahand	MW677349	Her et al. 2022		37.9421	46.1307	Hap_32
152_O-AR	gmelini		Turkey	East of Van Lake	MW677350	Her et al. 2022		38.6563	42.9723	Hap_38
153_O-AR	gmelini		Turkey	East of Van Lake	MW677351	Her et al. 2022		38.6563	42.9723	Hap_38
155_O-AR	gmelini		Turkey	East of Van Lake	MW677352	Her et al. 2022		38.6563	42.9723	Hap_38
156_O	gmelini		Iran	Marakan	MW677353	Her et al. 2022		38.8496	45.258	Hap_30
160_O	gmelini		Iran	Jolfa	MW677354	Her et al. 2022		38.9339	45.6321	Hap_30
161_O	gmelini		Iran	Jolfa	MW677355	Her et al. 2022		38.9339	45.6321	Hap_30
162_O	gmelini		Iran	Jolfa	MW677356	Her et al. 2022		38.9339	45.6321	Hap_30
163_O	gmelini		Iran	Jolfa	MW677357	Her et al. 2022		38.9339	45.6321	Hap_30
164_O	gmelini		Iran	Mehran	MW677358	Her et al. 2022		33.1228	46.1756	Hap_36
165_O	gmelini		Iran	Mehran	MW677359	Her et al. 2022		33.1228	46.1756	Hap_36
166_O	gmelini		Iran	Mehran	MW677360	Her et al. 2022		33.1228	46.1756	Hap_37
169_O	gmelini		Iran	Mehran	MW677361	Her et al. 2022		33.1228	46.1756	Hap_36
170_O	gmelini		Iran	Mehran	MW677362	Her et al. 2022		33.1228	46.1756	Hap_36
171_O	gmelini		Iran	Mehran	MW677363	Her et al. 2022		33.1228	46.1756	Hap_36
172_O	gmelini		Iran	Mehran	MW677364	Her et al. 2022		33.1228	46.1756	Hap_36
173_O	gmelini		Iran	Mehran	MW677365	Her et al. 2022		33.1228	46.1756	Hap_36
176_O	gmelini		Turkey	East of Van Lake	MW677366	Her et al. 2022		38.6563	42.9723	Hap_35
177_O	gmelini		Turkey	East of Van Lake	MW677367	Her et al. 2022		38.6563	42.9723	Hap_33
203_O-AR	gmelini		Iran	Marakan	MW677375	Her et al. 2022		38.8496	45.258	Hap_32
208_O	gmelini		Iran	Bijar	MW677376	Her et al. 2022		35.8745	47.6066	Hap_33
209_O	gmelini		Iran	Bijar	MW677377	Her et al. 2022		35.8745	47.6066	Hap_29
211_O-AR	gmelini		Iran	Marakan	MW677378	Her et al. 2022		38.8496	45.258	Hap_32
212_O	gmelini		Iran	Marakan	MW677379	Her et al. 2022		38.8496	45.258	Hap_30
215_O	gmelini		Iran	Ghazvin	MW677380	Her et al. 2022		36.1091	49.7905	Hap_33
216_O-AR	gmelini		Iran	Marakan	MW677381	Her et al. 2022		38.8496	45.258	Hap_32
217_O	gmelini		Iran	Zanjan	MW677382	Her et al. 2022		36.681	48.4932	Hap_29
219_O	gmelini		Iran	Zanjan	MW677383	Her et al. 2022		36.681	48.4932	Hap_29
220_O	gmelini		Iran	Marakan	MW677384	Her et al. 2022		38.8496	45.258	Hap_30
221_O-AR	gmelini		Iran	Marakan	MW677385	Her et al. 2022		38.8496	45.258	Hap_32
223_O	gmelini		Iran	Ghazvin	MW677386	Her et al. 2022		36.1091	49.7905	Hap_31
224_O	gmelini		Iran	Ghazvin	MW677387	Her et al. 2022		36.1091	49.7905	Hap_31
226_O	gmelini		Iran	Marakan	MW677388	Her et al. 2022		38.8496	45.258	Hap_30
229_O	gmelini		Iran	Zanjan	MW677389	Her et al. 2022		36.681	48.4932	Hap_29
232_O	gmelini		Iran	Malayer	MW677390	Her et al. 2022		34.3018	48.8176	Hap_28
233_O	gmelini		Iran	Malayer	MW677391	Her et al. 2022		34.3018	48.8176	Hap_28
234_O	gmelini		Iran	Malayer	MW677392	Her et al. 2022		34.3018	48.8176	Hap_28
235_O	gmelini		Iran	Malayer	MW677393	Her et al. 2022		34.3018	48.8176	Hap_28
236_O	gmelini		Iran	Malayer	MW677394	Her et al. 2022		34.3018	48.8176	Hap_28
237_O	gmelini		Iran	Malayer	MW677395	Her et al. 2022		34.3018	48.8176	Hap_28
238_O	gmelini		Iran	Malayer	MW677396	Her et al. 2022		34.3018	48.8176	Hap_28
239_O	gmelini		Iran	Malayer	MW677397	Her et al. 2022		34.3018	48.8176	Hap_28
240_O	gmelini		Iran	Malayer	MW677398	Her et al. 2022		34.3018	48.8176	Hap_28
241_O	gmelini		Iran	Malayer	MW677399	Her et al. 2022		34.3018	48.8176	Hap_28
258_O	gmelini		Iran	Isfahan	MW677407	Her et al. 2022		32.6623	51.687	Hap_27
259_O	gmelini		Iran	Isfahan	MW677408	Her et al. 2022		32.6623	51.687	Hap_27
260_O	gmelini		Iran	Isfahan	MW677409	Her et al. 2022		32.6623	51.687	Hap_27
261_O	gmelini		Iran	Isfahan	MW677410	Her et al. 2022		32.6623	51.687	Hap_27
262_O	gmelini		Iran	Isfahan	MW677411	Her et al. 2022		32.6623	51.687	Hap_27
263_O	gmelini		Iran	Isfahan	MW677412	Her et al. 2022		32.6623	51.687	Hap_27
270_O	gmelini		Iran	Lashkardar-Malayer	MW677413	Her et al. 2022		34.3018	48.8176	Hap_26
273_O	gmelini		Iran	Azna	MW677414	Her et al. 2022		33.4526	49.4586	Hap_25
274_O	gmelini		Iran	Azna	MW677415	Her et al. 2022		33.4526	49.4586	Hap_25
330_O-AR	gmelini		France	Corsica	MW677438	Her et al. 2022				Hap_24
5_O-AR	gmelini		Iran	Lar	MW677236	Her et al. 2022		27.6615	54.3211	Hap_32
9_O	gmelini		Iran	Oskou	MW677238	Her et al. 2022		37.9041	46.1261	Hap_40
IROO-D6-0002	gmelini		Iran	Kaboudan		This study		37.481	45.628	Hap_4
IROO-D6-0005	gmelini		Iran	Kaboudan		This study		37.485	45.653	Hap_6
IROO-E5-5146	gmelini		Iran	Sahand		This study		37.7468	46.3934	Hap_5
IROO-E3-5492	gmelini		Iran	Kimakai		This study		38.769	46.147	Hap_4
IROO-C3-0001	gmelini		Iran	Marakan		This study		38.9317	45.3852	Hap_3
IROO-D6-0003	gmelini		Iran	Kaboudan		This study		37.49	45.599	Hap_5
IROO-D6-0004	gmelini		Iran	Kaboudan		This study		37.485	45.653	Hap_4
IROO-F5-5079	gmelini		Iran	Sahand		This study		37.855	46.57	Hap_6
IROO-N13-5061	gmelini		Iran	Mute		This study		33.697	50.804	Hap_11
IROO-K7-0642	gmelini		Iran	Bashgol		This study		36.7215	49.3214	Hap_9
IROO-D6-5104	gmelini		Iran	Kaboudan		This study		37.4871	45.6371	Hap_4
IROO-J11-0905	gmelini		Iran	/		This study		34.6432	48.6219	Hap_8
IROO-J11-0602	gmelini		Iran	/		This study		34.7046	48.863	Hap_7
IROO-D6-0006	gmelini		Iran	Kaboudan		This study		37.485	45.599	Hap_4
IROO-M12-9997	gmelini		Iran	Khomein		This study		34.178	50.344	Hap_10
266	gmelini		Iran	Iran	MT768073	Deng et al. 2020		32.3256	50.8644	Hap_10
267	gmelini		Iran	Iran	MT768146	Deng et al. 2020		32.3256	50.8644	Hap_12
271	gmelini		Iran	Iran		This study		30.2833	57.0833	Hap_13
272	gmelini		Iran	Iran		This study		30.2833	57.0833	Hap_14
273	gmelini		Iran	Iran		This study		30.2833	57.0833	Hap_15
TH.1	gmelini		Iran	Iran	MT768221	Deng et al. 2020		35.6892	51.3889	Hap_18
TH.2	gmelini		Iran	Iran	MT768222	Deng et al. 2020		35.6892	51.3889	Hap_19
KR.4	gmelini		Iran	Iran	MT768146	Deng et al. 2020		30.2833	57.0833	Hap_17
KR.6	gmelini		Iran	Iran	MT768147	Deng et al. 2020		30.2833	57.0833	Hap_13
SH.7	gmelini		Iran	Iran	MT768196	Deng et al. 2020		30.2833	57.0833	Hap_15
YZ.10	gmelini		Iran	Iran	MT768231	Deng et al. 2020		31.8972	54.3678	Hap_20
YZ.11	gmelini		Iran	Iran		This study		31.8972	54.3678	Hap_21
YZ.12	gmelini		Iran	Iran		This study		31.8972	54.3678	Hap_22
KR.15	gmelini		Iran	Iran		This study		29.6167	52.5333	Hap_16
SH.19	gmelini		Iran	Iran		This study		29.6167	52.5333	Hap_15
SH.20	gmelini		Iran	Iran		This study		29.6167	52.5333	Hap_15
15_OxV-O	Hybrid gmelini x vignei		Iran	Bamou	EU365982	Rezaei et al. 2010		29.7133	52.7878	Hap_66
182_OxV-V	Hybrid gmelini x vignei		Iran	Khojir	EU366068	Rezaei et al. 2010		35.6631	51.7299	Hap_90
183_OxV-O	Hybrid gmelini x vignei		Iran	Khojir	EU365991	Rezaei et al. 2010		35.6631	51.7299	Hap_67
184_OxV-O	Hybrid gmelini x vignei		Iran	Khojir	EU366009	Rezaei et al. 2010		35.6631	51.7299	Hap_72
186_OxV-O	Hybrid gmelini x vignei		Iran	Bamou	FJ936235	Rezaei et al. 2010		29.7133	52.7878	Hap_16
242_OxV-V	Hybrid gmelini x vignei		Iran	Turan	EU366005	Rezaei et al. 2010		35.6535	56.6518	Hap_68
243_OxV-V	Hybrid gmelini x vignei		Iran	Turan	EU366008	Rezaei et al. 2010		35.6535	56.6518	Hap_71
247_OxV-V	Hybrid gmelini x vignei		Iran	Turan	EU366006	Rezaei et al. 2010		35.6535	56.6518	Hap_69
249_OxV-V	Hybrid gmelini x vignei		Iran	Turan	EU366007	Rezaei et al. 2010		35.6535	56.6518	Hap_70
255_OxV-V	Hybrid gmelini x vignei		Iran	Khoshyeylagh	FJ936231	Rezaei et al. 2010		36.8496	55.3505	Hap_70
256_OxV-V	Hybrid gmelini x vignei		Iran	Khoshyeylagh	FJ936232	Rezaei et al. 2010		36.8496	55.3505	Hap_70
257_OxV-O	Hybrid gmelini x vignei		Iran	Khoshyeylagh	FJ936228	Rezaei et al. 2010		36.8496	55.3505	Hap_72
284_OxV-V	Hybrid gmelini x vignei		Iran	Parvar	EU366019	Rezaei et al. 2010		35.9914	53.4823	Hap_18
285_OxV-V	Hybrid gmelini x vignei		Iran	Parvar	EU366020	Rezaei et al. 2010		35.9914	53.4823	Hap_73
287_OxV-V	Hybrid gmelini x vignei		Iran	Parvar	FJ936224	Rezaei et al. 2010		35.9914	53.4823	Hap_18
288_OxV-V	Hybrid gmelini x vignei		Iran	Parvar	FJ936222	Rezaei et al. 2010		35.9914	53.4823	Hap_68
289_OxV-V	Hybrid gmelini x vignei		Iran	Parvar	EU366021	Rezaei et al. 2010		35.9914	53.4823	Hap_74
291_OxV-O	Hybrid gmelini x vignei		Iran	Parvar	FJ936223	Rezaei et al. 2010		35.9914	53.4823	Hap_72
292_OxV-V	Hybrid gmelini x vignei		Iran	Khoshyeylagh	FJ936230	Rezaei et al. 2010		36.8496	55.3505	Hap_68
294_OxV-V	Hybrid gmelini x vignei		Iran	Khoshyeylagh	FJ936229	Rezaei et al. 2010		36.8496	55.3505	Hap_91
295_OxV-V	Hybrid gmelini x vignei		Iran	Kavir	EU366022	Rezaei et al. 2010		34.7374	54.8272	Hap_20
296_OxV-V	Hybrid gmelini x vignei		Iran	Kavir	EU366023	Rezaei et al. 2010		34.7374	54.8272	Hap_75
297_OxV-V	Hybrid gmelini x vignei		Iran	Kavir	EU366024	Rezaei et al. 2010		34.7374	54.8272	Hap_76
299_OxV-V	Hybrid gmelini x vignei		Iran	Kavir	EU366025	Rezaei et al. 2010		34.7374	54.8272	Hap_77
304_OxV-V	Hybrid gmelini x vignei		Iran	Kavir	FJ936227	Rezaei et al. 2010		34.7374	54.8272	Hap_20
307_OxV-V	Hybrid gmelini x vignei		Iran	Kerman-Khabr	EU366026	Rezaei et al. 2010		28.8198	56.3255	Hap_78
309_OxV-O	Hybrid gmelini x vignei		Iran	Kerman-Khabr	EU366027	Rezaei et al. 2010		28.8198	56.3255	Hap_79
311_OxV-O	Hybrid gmelini x vignei		Iran	Kerman-Khabr	FJ936226	Rezaei et al. 2010		28.8198	56.3255	Hap_79
313_OxV-V	Hybrid gmelini x vignei		Iran	Kerman-Khabr	EU366028	Rezaei et al. 2010		28.8198	56.3255	Hap_80
314_OxV-V	Hybrid gmelini x vignei		Iran	Kerman-Khabr	EU366029	Rezaei et al. 2010		28.8198	56.3255	Hap_81
315_OxV-V	Hybrid gmelini x vignei		Iran	Kerman-Khabr	EU366030	Rezaei et al. 2010		28.8198	56.3255	Hap_82
316_OxV-V	Hybrid gmelini x vignei		Iran	Yazd	EU366031	Rezaei et al. 2010		31.8796	54.3368	Hap_83
318_OxV-V	Hybrid gmelini x vignei		Iran	Yazd	EU366032	Rezaei et al. 2010		31.8796	54.3368	Hap_84
319_OxV-V	Hybrid gmelini x vignei		Iran	Yazd	EU366033	Rezaei et al. 2010		31.8796	54.3368	Hap_85
320_OxV-V	Hybrid gmelini x vignei		Iran	Kerman- Shahre Babak	FJ936225	Rezaei et al. 2010		30.1191	55.1266	Hap_20
322_OxV-O	Hybrid gmelini x vignei		Iran	Kerman- Shahre Babak	EU366035	Rezaei et al. 2010		30.1191	55.1266	Hap_87
325_OxV-O	Hybrid gmelini x vignei		Iran	Bamou	FJ936234	Rezaei et al. 2010		29.7133	52.7878	Hap_16
326_OxV-V	Hybrid gmelini x vignei		Iran	Bamou	FJ936233	Rezaei et al. 2010		29.7133	52.7878	Hap_92
355_OxV-V	Hybrid gmelini x vignei		Iran	Yazd	EU366034	Rezaei et al. 2010		31.8796	54.3368
356_OxV-V	Hybrid gmelini x vignei		Iran	Kerman- Shahre Babak	EU366036	Rezaei et al. 2010		30.1191	55.1266	Hap_88
357_OxV-V	Hybrid gmelini x vignei		Iran	Kerman- Shahre Babak	EU366037	Rezaei et al. 2010		30.1191	55.1266	Hap_89
7_OxV-V	Hybrid gmelini x vignei		Iran	Bamou	EU365978	Rezaei et al. 2010		29.7133	52.7878	Hap_65
14_OxV-O	Hybrid gmelini x vignei		Iran	Bamou	MW677241	Her et al. 2022		29.7133	52.7878	Hap_16
244_OxV-V	Hybrid gmelini x vignei		Iran	Turan	MW677400	Her et al. 2022		35.6535	56.6518	Hap_68
245_OxV-V	Hybrid gmelini x vignei		Iran	Turan	MW677401	Her et al. 2022		35.6535	56.6518	Hap_68
246_OxV-V	Hybrid gmelini x vignei		Iran	Turan	MW677402	Her et al. 2022		35.6535	56.6518	Hap_68
248_OxV-V	Hybrid gmelini x vignei		Iran	Turan	MW677403	Her et al. 2022		35.6535	56.6518	Hap_68
250_OxV-V	Hybrid gmelini x vignei		Iran	Turan	MW677404	Her et al. 2022		35.6535	56.6518	Hap_68
251_OxV-V	Hybrid gmelini x vignei		Iran	Turan	MW677405	Her et al. 2022		35.6535	56.6518	Hap_68
286_OxV-V	Hybrid gmelini x vignei		Iran	Parvar	MW677418	Her et al. 2022		35.9914	53.4823	Hap_18
290_OxV-V	Hybrid gmelini x vignei		Iran	Parvar	MW677419	Her et al. 2022		35.9914	53.4823	Hap_18
293_OxV-V	Hybrid gmelini x vignei		Iran	Khoshyeylagh	MW677420	Her et al. 2022		36.8496	55.3505	Hap_68
298_OxV-V	Hybrid gmelini x vignei		Iran	Kavir	MW677421	Her et al. 2022		34.7374	54.8272	Hap_20
300_OxV-V	Hybrid gmelini x vignei		Iran	Kavir	MW677422	Her et al. 2022		34.7374	54.8272	Hap_20
301_OxV-V	Hybrid gmelini x vignei		Iran	Kavir	MW677423	Her et al. 2022		34.7374	54.8272	Hap_20
302_OxV-V	Hybrid gmelini x vignei		Iran	Kavir	MW677424	Her et al. 2022		34.7374	54.8272	Hap_20
303_OxV-V	Hybrid gmelini x vignei		Iran	Kavir	MW677425	Her et al. 2022		34.7374	54.8272	Hap_20
305_OxV-V	Hybrid gmelini x vignei		Iran	Kavir	MW677426	Her et al. 2022		34.7374	54.8272	Hap_20
306_OxV-V	Hybrid gmelini x vignei		Iran	Kavir	MW677427	Her et al. 2022		34.7374	54.8272	Hap_20
308_OxV-V	Hybrid gmelini x vignei		Iran	Kerman-Khabr	MW677428	Her et al. 2022		28.8198	56.3255	Hap_78
310_OxV-V	Hybrid gmelini x vignei		Iran	Kerman-Khabr	MW677429	Her et al. 2022		28.8198	56.3255	Hap_78
312_OxV-V	Hybrid gmelini x vignei		Iran	Kerman-Khabr	MW677430	Her et al. 2022		28.8198	56.3255	Hap_78
317_OxV-V	Hybrid gmelini x vignei		Iran	Yazd	MW677431	Her et al. 2022		31.8796	54.3368	Hap_83
321_OxV-V	Hybrid gmelini x vignei		Iran	Kerman- Shahre Babak	MW677432	Her et al. 2022		30.1191	55.1266	Hap_20
323_OxV-O	Hybrid gmelini x vignei		Iran	Kerman- Shahre Babak	MW677433	Her et al. 2022		30.1191	55.1266	Hap_87
324_OxV-O	Hybrid gmelini x vignei		Iran	Kerman- Shahre Babak	MW677434	Her et al. 2022		30.1191	55.1266	Hap_87
327_OxV-V	Hybrid gmelini x vignei		Iran	Bamou	MW677435	Her et al. 2022		29.7133	52.7878	Hap_65
328_OxV-O	Hybrid gmelini x vignei		Iran	Bamou	MW677436	Her et al. 2022		29.7133	52.7878	Hap_16
329_OxV-O	Hybrid gmelini x vignei		Iran	Bamou	MW677437	Her et al. 2022		29.7133	52.7878	Hap_16
8_OxV-V	Hybrid gmelini x vignei		Iran	Bamou	MW677237	Her et al. 2022		29.7133	52.7878	Hap_65
cl122	Ovis aries		Australia		HM236174	Meadows et al., 2011	Ovis aries, HPG A			Hap_38
r359	Ovis aries		Australia		HM236175	Meadows et al., 2011	Ovis aries, HPG A			Hap_38
kk1	Ovis aries		Turkey		HM236176	Meadows et al., 2011	Ovis aries, HPG B			Hap_42
kk2	Ovis aries		Turkey		HM236177	Meadows et al., 2011	Ovis aries, HPG B			Hap_42
kk12	Ovis aries		Turkey		HM236178	Meadows et al., 2011	Ovis aries, HPG C			Hap_99
mk4	Ovis aries		Turkey		HM236179	Meadows et al., 2011	Ovis aries, HPG C			Hap_99
mk3	Ovis aries		Turkey		HM236180	Meadows et al., 2011	Ovis aries, HPG D			Hap_100
mk9	Ovis aries		Turkey		HM236181	Meadows et al., 2011	Ovis aries, HPG D			Hap_100
aw25	Ovis aries		Israel		HM236182	Meadows et al., 2011	Ovis aries, HPG E			Hap_32
tj6	Ovis aries		Turkey		HM236183	Meadows et al., 2011	Ovis aries, HPG E			Hap_101
DAG21	Ovis aries		Turkey		KF677296	Demirci et a. 2013	Ovis aries, HPG A			Hap_95
HER24	Ovis aries		Turkey		KF677299	Demirci et a. 2013	Ovis aries, HPG A			Hap_44
HEM17	Ovis aries		Turkey		KF677302	Demirci et a. 2013	Ovis aries, HPG B			Hap_94
GOK8	Ovis aries		Turkey		KF677295	Demirci et a. 2013	Ovis aries, HPG B			Hap_94
IVE14	Ovis aries		Turkey		KF677298	Demirci et a. 2013	Ovis aries, HPG C			Hap_97
NOR18	Ovis aries		Turkey		KF677300	Demirci et a. 2013	Ovis aries, HPG C			Hap_97
AKK39	Ovis aries		Turkey		KF677294	Demirci et a. 2013	Ovis aries, HPG D			Hap_93
NOR45	Ovis aries		Turkey		KF677301	Demirci et a. 2013	Ovis aries, HPG D			Hap_98
DAG36	Ovis aries		Turkey		KF677297	Demirci et a. 2013	Ovis aries, HPG E			Hap_96
MRK24	Ovis aries		Turkey		KF677303	Demirci et a. 2013	Ovis aries, HPG E			Hap_96
100_AR	aries		Iran	Khorasan	MW677305	Her et al. 2022				Hap_121
20_AR	aries		Iran	Kermanshah	MW677243	Her et al. 2022				Hap_47
21_AR	aries		Iran	Kermanshah	MW677244	Her et al. 2022				Hap_102
22_AR	aries		Iran	Kermanshah	MW677245	Her et al. 2022				Hap_38
23_AR	aries		Iran	Kermanshah	MW677246	Her et al. 2022				Hap_47
24_AR	aries		Iran	Kermanshah	MW677247	Her et al. 2022				Hap_103
25_AR	aries		Iran	Kermanshah	MW677248	Her et al. 2022				Hap_42
26_AR	aries		Iran	Kermanshah	MW677249	Her et al. 2022				Hap_104
27_AR	aries		Iran	Kermanshah	MW677250	Her et al. 2022				Hap_105
28_AR	aries		Iran	Kermanshah	MW677251	Her et al. 2022				Hap_38
29_AR	aries		Iran	Kermanshah	MW677252	Her et al. 2022				Hap_38
30_AR	aries		Iran	Kermanshah	MW677253	Her et al. 2022				Hap_38
31_AR	aries		Iran	Kermanshah	MW677254	Her et al. 2022				Hap_106
32_AR	aries		Iran	Kermanshah	MW677255	Her et al. 2022				Hap_38
33_AR	aries		Iran	Kermanshah	MW677256	Her et al. 2022				Hap_38
34_AR	aries		Iran	Kermanshah	MW677257	Her et al. 2022				Hap_47
35_AR	aries		Iran	Kermanshah	MW677258	Her et al. 2022				Hap_107
36_AR	aries		Iran	Kermanshah	MW677259	Her et al. 2022				Hap_47
37_AR	aries		Iran	Kermanshah	MW677260	Her et al. 2022				Hap_108
38_AR	aries		Iran	Kermanshah	MW677261	Her et al. 2022				Hap_109
39_AR	aries		Iran	Kermanshah	MW677262	Her et al. 2022				Hap_110
40_AR	aries		Iran	Kermanshah	MW677263	Her et al. 2022				Hap_99
41_AR	aries		Iran	Kermanshah	MW677264	Her et al. 2022				Hap_111
42_AR	aries		Iran	Kermanshah	MW677265	Her et al. 2022				Hap_38
43_AR	aries		Iran	Kermanshah	MW677266	Her et al. 2022				Hap_42
44_AR	aries		Iran	Sanandadj	MW677267	Her et al. 2022				Hap_112
45_AR	aries		Iran	Sanandadj	MW677268	Her et al. 2022				Hap_113
46_AR	aries		Iran	Sanandadj	MW677269	Her et al. 2022				Hap_38
47_AR	aries		Iran	Sanandadj	MW677270	Her et al. 2022				Hap_38
48_AR	aries		Iran	Sanandadj	MW677271	Her et al. 2022				Hap_114
49_AR	aries		Iran	Sanandadj	MW677272	Her et al. 2022				Hap_38
50_AR	aries		Iran	Sanandadj	MW677273	Her et al. 2022				Hap_115
51_AR	aries		Iran	Sanandadj	MW677274	Her et al. 2022				Hap_38
52_AR	aries		Iran	Sanandadj	MW677275	Her et al. 2022				Hap_42
53_AR	aries		Iran	Sanandadj	MW677276	Her et al. 2022				Hap_116
54_AR	aries		Iran	Sanandadj	MW677277	Her et al. 2022				Hap_116
55_AR	aries		Iran	Sanandadj	MW677278	Her et al. 2022				Hap_117
56_AR	aries		Iran	Sanandadj	MW677279	Her et al. 2022				Hap_99
57_AR	aries		Iran	Sanandadj	MW677280	Her et al. 2022				Hap_99
58_AR	aries		Iran	Sanandadj	MW677281	Her et al. 2022				Hap_38
59_AR	aries		Iran	Sanandadj	MW677282	Her et al. 2022				Hap_38
60_AR	aries		Iran	Sanandadj	MW677283	Her et al. 2022				Hap_38
61_AR	aries		Iran	Sanandadj	MW677284	Her et al. 2022				Hap_112
62_AR	aries		Iran	Sanandadj	MW677285	Her et al. 2022				Hap_38
63_AR	aries		Iran	Sanandadj	MW677286	Her et al. 2022				Hap_38
64_AR	aries		Iran	Sanandadj	MW677287	Her et al. 2022				Hap_38
91_AR	aries		Iran	Kerman	MW677296	Her et al. 2022				Hap_42
92_AR	aries		Iran	Qazvin	MW677297	Her et al. 2022				Hap_38
93_AR	aries		Iran	Marakan	MW677298	Her et al. 2022				Hap_42
94_AR	aries		Iran	Ghorveh	MW677299	Her et al. 2022				Hap_118
95_AR	aries		Iran	Mehran	MW677300	Her et al. 2022				Hap_119
96_AR	aries		Iran	Mehran	MW677301	Her et al. 2022				Hap_42
97_AR	aries		Iran	Azna	MW677302	Her et al. 2022				Hap_38
98_AR	aries		Iran	Marakan	MW677303	Her et al. 2022				Hap_120
99_AR	aries		Iran	Khorasan	MW677304	Her et al. 2022				Hap_38
	Ovis canadensis				NC_015889.1					Hap_1
	Ovis canadensis				JN181255					Hap_1
	Ovis canadensis				MH094035					Hap_2

## Sheet: Table S4
Table S4. 239 samples for Y chromosome analysis in this study.
Individuals' ID	Species	Geographic regions	Sampling locations	Species/breeds/populations	Codes	Sex	Latitude	Longitude
Sc11	Ovis aries	Africa	West Africa	Mbororo sheep	MBS	male	13.92	9.46
Sc12	Ovis aries	Africa	West Africa	Mbororo sheep	MBS	male	13.92	9.46
Wad-Sn3	Ovis aries	Africa	Chad	West African Dwarf sheep	WAD	male	17.74	16.88
Wad-Sn6	Ovis aries	Africa	Chad	West African Dwarf sheep	WAD	male	17.74	16.88
83b	Ovis aries	Africa	Burkina Faso	Djiallonke sheep	DJI	male	11.79	-3.45
34	Ovis aries	Africa	Burkina Faso	Mossi sheep	MOS	male	14.01	-0.86
53	Ovis aries	Africa	Burkina Faso	Mossi sheep	MOS	male	14.01	-0.86
103	Ovis aries	Africa	Burkina Faso	Sahelian sheep	SAH	male	11.46	0.47
200	Ovis aries	Africa	Burkina Faso	Sahelian sheep	SAH	male	11.46	0.47
18	Ovis aries	Africa	Egypt	Ossimi sheep	OSS	male	23.96	31.92
19	Ovis aries	Africa	Egypt	Ossimi sheep	OSS	male	23.96	31.92
20	Ovis aries	Africa	Egypt	Ossimi sheep	OSS	male	23.96	31.92
1	Ovis aries	Africa	Egypt	Rahmani sheep	RAH	male	31.1	30.63
2	Ovis aries	Africa	Egypt	Rahmani sheep	RAH	male	31.1	30.63
Egy-50	Ovis aries	Africa	Egypt	Rahmani sheep	RAH	male	31.1	30.63
6	Ovis aries	Africa	Egypt	Barki sheep	BAR	male	27.69	26.16
7	Ovis aries	Africa	Egypt	Barki sheep	BAR	male	27.69	26.16
11	Ovis aries	Africa	Egypt	Barki sheep	BAR	male	27.69	26.16
KA-01	Ovis aries	Africa	West Africa	Cameroon sheep	CAM	male	5.12	12.39
KA-02	Ovis aries	Africa	West Africa	Cameroon sheep	CAM	male	5.12	12.39
RDA4	Ovis aries	Africa	/	Ronderib_Afrikaner	RDA	male	-28.82	24.99
BENI5	Ovis aries	Africa	Morocco	Beni Guil	BENI	male	32.6333	-1.7167
DMAN17	Ovis aries	Africa	Morocco	D'man	DMAN	male	29.0379	-9.25791
LOCA36	Ovis aries	Africa	Morocco	D'man	DMAN	male	31.086	-6.5572
DMAN14	Ovis aries	Africa	Morocco	Local populations	LOCA	male	30.3177	-9.28888
LOCA68	Ovis aries	Africa	Morocco	Local populations	LOCA	male	34.0337	-5.1707
BENI6	Ovis aries	Africa	Morocco	Local populations	LOCA	male	32.4167	-1.9333
DMAN2	Ovis aries	Africa	Morocco	Local populations	LOCA	male	32.15	-1.2833
DMAN5	Ovis aries	Africa	Morocco	Local populations	LOCA	male	28.5093	-10.1419
DMAN18	Ovis aries	Africa	Morocco	Local populations	LOCA	male	28.5077	-9.38252
LOCA4	Ovis aries	Africa	Morocco	Local populations	LOCA	male	30.6791	-8.14557
LOCA5	Ovis aries	Africa	Morocco	Local populations	LOCA	male	30.2704	-8.05626
LOCA18	Ovis aries	Africa	Morocco	Local populations	LOCA	male	30.5201	-7.52765
LOCA20	Ovis aries	Africa	Morocco	Local populations	LOCA	male	29.5943	-7.56994
DMAN27	Ovis aries	Africa	Morocco	Local populations	LOCA	male	30.3068	-8.5768
LOCA27	Ovis aries	Africa	Morocco	Local populations	LOCA	male	30.3076	-7.15144
LOCA47	Ovis aries	Africa	Morocco	Local populations	LOCA	male	31.6739	-6.4135
LOCA30	Ovis aries	Africa	Morocco	Local populations	LOCA	male	33.799	-6.56
SARD3	Ovis aries	Africa	Morocco	Local populations	LOCA	male	34.937	-4.25
SARD14	Ovis aries	Africa	Morocco	Local populations	LOCA	male	34.63	-3.86
TIMA14	Ovis aries	Africa	Morocco	Local populations	LOCA	male	32.1667	-2.4167
TIMA6	Ovis aries	Africa	Morocco	Local populations	LOCA	male	34.0258	-2.14917
TIMA10	Ovis aries	Africa	Morocco	Local populations	LOCA	male	33.2	-2.0333
TIMA5	Ovis aries	Africa	Morocco	Ouled Djellal	OULE	male	34.6431	-2.1639
BENI1	Ovis aries	Africa	Morocco	Sardi	SARD	male	34.8275	-1.675
DMAN8	Ovis aries	Africa	Morocco	Sardi	SARD	male	29.021	-9.59912
LOCA23	Ovis aries	Africa	Morocco	Sardi	SARD	male	32.94	-7.3
LOCA22	Ovis aries	Africa	Morocco	Sardi	SARD	male	33.15	-7.33
SARD10	Ovis aries	Africa	Morocco	Sardi	SARD	male	32.2438	-4.3603
OULE5	Ovis aries	Africa	Morocco	Timahdite	TIMA	male	33.84	-4.63
LOCA57	Ovis aries	Africa	Morocco	Timahdite	TIMA	male	33.1289	-5.5475
BA60	Ovis aries	Central-and-East Asia	Monglia	Bayad sheep	BAY	male	49.7	92.9
MG366	Ovis aries	Central-and-East Asia	Monglia	Barga sheep	BAG	male	47.87	115.23
MG367	Ovis aries	Central-and-East Asia	Monglia	Barga sheep	BAG	male	47.87	115.23
KH348	Ovis aries	Central-and-East Asia	Monglia	Khotont sheep	KHO	male	48.57	101
TA304	Ovis aries	Central-and-East Asia	Monglia	Tamir sheep	TAM	male	47.8523	101.145
SSS44	Ovis aries	Central-and-East Asia	China	Sishui Fur sheep	SSS	male	35.66	117.25
SSS45	Ovis aries	Central-and-East Asia	China	Sishui Fur sheep	SSS	male	35.66	117.25
SSS46	Ovis aries	Central-and-East Asia	China	Sishui Fur sheep	SSS	male	35.66	117.25
SSS32	Ovis aries	Central-and-East Asia	China	Sishui Fur sheep	SSS	male	35.66	117.25
SSS35	Ovis aries	Central-and-East Asia	China	Sishui Fur sheep	SSS	male	35.66	117.25
SSS37	Ovis aries	Central-and-East Asia	China	Sishui Fur sheep	SSS	male	35.66	117.25
SSS39	Ovis aries	Central-and-East Asia	China	Sishui Fur sheep	SSS	male	35.66	117.25
SSS40	Ovis aries	Central-and-East Asia	China	Sishui Fur sheep	SSS	male	35.66	117.25
SSS41	Ovis aries	Central-and-East Asia	China	Sishui Fur sheep	SSS	male	35.66	117.25
SSS43	Ovis aries	Central-and-East Asia	China	Sishui Fur sheep	SSS	male	35.66	117.25
DQS16	Ovis aries	Central-and-East Asia	China	Diqing sheep	DQS	male	27.82	99.7
GNM341	Ovis aries	Central-and-East Asia	China	Tibetan sheep	GMA	male	33.99	102.07
HZS18	Ovis aries	Central-and-East Asia	China	Hanzhong sheep	HZS	male	33.07	107.02
CJL285	Ovis aries	Central-and-East Asia	China	Tibetan sheep	SAJ	male	33.04	102.23
CJL300	Ovis aries	Central-and-East Asia	China	Tibetan sheep	SAJ	male	33.04	102.23
SAB319	Ovis aries	Central-and-East Asia	China	Tibetan sheep	SAB	male	32.65	102.33
SAB322	Ovis aries	Central-and-East Asia	China	Tibetan sheep	SAB	male	32.65	102.33
TCS3	Ovis aries	Central-and-East Asia	China	Tengchong sheep	TCS	male	25.02	98.49
TCS4	Ovis aries	Central-and-East Asia	China	Tengchong sheep	TCS	male	25.02	98.49
TCS7	Ovis aries	Central-and-East Asia	China	Tengchong sheep	TCS	male	25.02	98.49
THQ11	Ovis aries	Central-and-East Asia	China	Taihang Fur sheep	THQ	male	36.09	114.39
WZS26	Ovis aries	Central-and-East Asia	China	Ujimqin sheep	WZS	male	43.92	116.03
WZS33	Ovis aries	Central-and-East Asia	China	Ujimqin sheep	WZS	male	43.92	116.03
ZJZ242	Ovis aries	Central-and-East Asia	China	Tibetan sheep	ZRJ	male	28.91	89.61
ZLX154	Ovis aries	Central-and-East Asia	China	Tibetan sheep	ZLX	male	29.22	94.22
ZLX160	Ovis aries	Central-and-East Asia	China	Tibetan sheep	ZLX	male	29.22	94.22
ZLX161	Ovis aries	Central-and-East Asia	China	Tibetan sheep	ZLX	male	29.22	94.22
LB16	Ovis aries	Central-and-East Asia	China	Lop sheep	LOP	male	41.25	86.25
DLS305	Ovis aries	Central-and-East Asia	China	Duolang sheep	DLS	male	39.86	79.07
DLS313	Ovis aries	Central-and-East Asia	China	Duolang sheep	DLS	male	39.86	79.07
DLS309	Ovis aries	Central-and-East Asia	China	Duolang sheep	DLS	male	39.86	79.07
DLS311	Ovis aries	Central-and-East Asia	China	Duolang sheep	DLS	male	39.86	79.07
DLS317	Ovis aries	Central-and-East Asia	China	Duolang sheep	DLS	male	39.86	79.07
2N	Ovis aries	Central-and-East Asia	China	Waggir sheep	WGR	male	34.56	69.21
1N	Ovis aries	Central-and-East Asia	China	Waggir sheep	WGR	male	34.56	69.21
10	Ovis aries	Central-and-East Asia	China	Waggir sheep	WGR	male	34.56	69.21
BOZ2	Ovis aries	Central-and-East Asia	Azerbaijian	Bozakh sheep	BOZ	male	40.53	46.02
BOZ6	Ovis aries	Central-and-East Asia	Azerbaijian	Bozakh sheep	BOZ	male	40.53	46.02
DEG-3004A	Ovis aries	Central-and-East Asia	Kazakhstan	Degeres Mutton-Wool sheep	DEG	male	43.27	76.81
DEG-3007A	Ovis aries	Central-and-East Asia	Kazakhstan	Degeres Mutton-Wool sheep	DEG	male	43.27	76.81
DEG-3020	Ovis aries	Central-and-East Asia	Kazakhstan	Degeres Mutton-Wool sheep	DEG	male	43.27	76.81
KATO3092	Ovis aries	Central-and-East Asia	Kazakhstan	Kazakh Finewool sheep	KATO	male	42.95	71.42
KATO3095	Ovis aries	Central-and-East Asia	Kazakhstan	Kazakh Finewool sheep	KATO	male	42.95	71.42
Jaf09	Ovis aries	South-and-Southeast Asia	Sri Lanka	Jaffna Local sheep	JLS	male	9.66	80.03
Iran3843	Ovis aries	South-and-Southeast Asia	Pakistan	Kachi sheep	KAC	male	25.21	67.34
Iran4265	Ovis aries	South-and-Southeast Asia	Pakistan	Karakul sheep	KAR	male	35.69	71.66
Iran4270	Ovis aries	South-and-Southeast Asia	Pakistan	Karakul sheep	KAR	male	35.69	71.66
Iran5207	Ovis aries	South-and-Southeast Asia	Pakistan	Thalli sheep	THA	male	30.09	71.34
Iran5212	Ovis aries	South-and-Southeast Asia	Pakistan	Thalli sheep	THA	male	30.09	71.34
NEL34RAM	Ovis aries	South-and-Southeast Asia	India	Nellore sheep	NES	male	14.39	79.94
N37	Ovis aries	South-and-Southeast Asia	Nepal	Kage sheep	KAG	male	27.27	86.71
BGE4	Ovis aries	South-and-Southeast Asia	/	Bangladeshi	BGE	male	24.48	90.29
SUM2	Ovis aries	South-and-Southeast Asia	/	Sumatra	SUM	male	2.19	99.38
AWT2	Ovis aries	the Middle East	/	Turkish_Awassi	AWT	male	37.48	42.75
AWA33	Ovis aries	the Middle East	/	Awassi sheep	AWT	male	37.48	42.75
IROA-B5-5295	Ovis aries	the Middle East	Iran	/	IROA	male	37.9727	44.9528
IROA-C3-5212	Ovis aries	the Middle East	Iran	/	IROA	male	38.8591	45.0608
IROA-E7-5036	Ovis aries	the Middle East	Iran	/	IROA	male	36.9525	46.2523
IROA-F10-5068	Ovis aries	the Middle East	Iran	/	IROA	male	35.0632	46.8873
Iran102	Ovis aries	the Middle East	Iran	Grey-Shiraz sheep	GSS	male	29.62	52.53
Iran104	Ovis aries	the Middle East	Iran	Grey-Shiraz sheep	GSS	male	29.62	52.53
Iran141	Ovis aries	the Middle East	Iran	Ghezel sheep	GHE	male	38.07	46.3
Iran146	Ovis aries	the Middle East	Iran	Ghezel sheep	GHE	male	38.07	46.3
Iran201	Ovis aries	the Middle East	Iran	Afshari sheep	AFH	male	36.67	48.48
Iran202	Ovis aries	the Middle East	Iran	Afshari sheep	AFH	male	36.67	48.48
Iran203	Ovis aries	the Middle East	Iran	Afshari sheep	AFH	male	36.67	48.48
AFS33	Ovis aries	the Middle East	/	Afshari	AFS	male	35.31	47
Iran226	Ovis aries	the Middle East	Iran	Shal sheep	SHA	male	36.27	50
Iran229	Ovis aries	the Middle East	Iran	Shal sheep	SHA	male	36.27	50
Iran230	Ovis aries	the Middle East	Iran	Shal sheep	SHA	male	36.27	50
Iran241	Ovis aries	the Middle East	Iran	Baluchi sheep	BAL	male	27.58	58.94
Iran242	Ovis aries	the Middle East	Iran	Baluchi sheep	BAL	male	27.58	58.94
MAK345	Ovis aries	the Middle East	Iran	Makui sheep	MAK	male	39.05	44.93
MOG292	Ovis aries	the Middle East	Iran	Moghani sheep	MOH	male	39.09	47.45
MOG382	Ovis aries	the Middle East	Iran	Moghani sheep	MOH	male	39.09	47.45
DAME-11	Ovis aries	Europe	Russia	Dagestan Mountain Merino sheep	DAME	male	43.6	46.77
KUIB1	Ovis aries	Europe	Russia	Kuibyshev sheep	KUIB	male	52.84	49.02
KUIB3	Ovis aries	Europe	Russia	Kuibyshev sheep	KUIB	male	52.84	49.02
KUIB5	Ovis aries	Europe	Russia	Kuibyshev sheep	KUIB	male	52.84	49.02
ZAB-16	Ovis aries	Europe	Russia	Transbaikal Finewool sheep	ZAB	male	50.98	105.8
ZAB-21	Ovis aries	Europe	Russia	Transbaikal Finewool sheep	ZAB	male	50.98	105.8
ZAB-9	Ovis aries	Europe	Russia	Transbaikal Finewool sheep	ZAB	male	50.98	105.8
BAJ14	Ovis aries	Europe	Russia	Baidarak sheep	BAJ	male	50.85	105.44
BAJ16	Ovis aries	Europe	Russia	Baidarak sheep	BAJ	male	50.85	105.44
BAJ17	Ovis aries	Europe	Russia	Baidarak sheep	BAJ	male	50.85	105.44
CAUC2	Ovis aries	Europe	Russia	Caucasian sheep	CAUC	male	45.71	42.88
R-09	Ovis aries	Europe	Russia	Romanov sheep	ROM	male	61.52	105.32
OUE0331	Ovis aries	Europe	the Netherlands	Ouessant	OUE	male	46.76	2.41
OUE72647	Ovis aries	Europe	the Netherlands	Ouessant	OUE	male	46.76	2.41
Shetland23347	Ovis aries	Europe	the Netherlands	Shetland	SHE	male	56.9	-4.08
Shetland23346	Ovis aries	Europe	the Netherlands	Shetland	SHE	male	56.9	-4.08
Shetland23354	Ovis aries	Europe	the Netherlands	Shetland	SHE	male	56.9	-4.08
Solognote24727	Ovis aries	Europe	the Netherlands	Solognote	SOL	male	45.46	2.25
Solognote24728	Ovis aries	Europe	the Netherlands	Solognote	SOL	male	45.46	2.25
Solognote24729	Ovis aries	Europe	the Netherlands	Solognote	SOL	male	45.46	2.25
Solognote24731	Ovis aries	Europe	the Netherlands	Solognote	SOL	male	45.46	2.25
Solognote24736	Ovis aries	Europe	the Netherlands	Solognote	SOL	male	45.46	2.25
DR1	Ovis aries	Europe	the Netherlands	Drente Heathen	DRS	male	52.13	5.29
DR2	Ovis aries	Europe	the Netherlands	Drente Heathen	DRS	male	52.13	5.29
DR3	Ovis aries	Europe	the Netherlands	Drente Heathen	DRS	male	52.13	5.29
DR4	Ovis aries	Europe	the Netherlands	Drente Heathen	DRS	male	52.13	5.29
DR5	Ovis aries	Europe	the Netherlands	Drente Heathen	DRS	male	52.13	5.29
ALT8	Ovis aries	Europe	Italy	Altamurana sheep	ALT	male	41.26	16.26
ALT9	Ovis aries	Europe	Italy	Altamurana sheep	ALT	male	41.26	16.26
LEC12	Ovis aries	Europe	Italy	Leccese sheep	LEC	male	40.48	18.22
LEC9	Ovis aries	Europe	Italy	Leccese sheep	LEC	male	40.48	18.22
RH-2002-20	Ovis aries	Europe	Germany	Rhoen sheep	RHS	male	50.47	10.07
RH-2002-27	Ovis aries	Europe	Germany	Rhoen sheep	RHS	male	50.47	10.07
RH-2002-2	Ovis aries	Europe	Germany	Rhoen sheep	RHS	male	50.47	10.07
LH112	Ovis aries	Europe	Scotland	North Ronaldsay sheep	NRS	male	59.37	-2.42
501	Ovis aries	Europe	England	Ryelands sheep	RYE	male	51.7	-2.79
V-08	Ovis aries	Europe	Czech Republic	Valachian sheep	VAL	male	49.82	15.47
ZW-11	Ovis aries	Europe	Netherlands	Zwartbles sheep	ZWA	male	52.92	6.49
OAR941	Ovis aries	Europe	Sweden	Svärdsjö sheep	SVS	male	60.74	15.91
OAR692	Ovis aries	Europe	Sweden	Helsinge sheep	HEL	male	63.54	18.28
SO118	Ovis aries	Europe	Croatia	Dalmatian sheep	DAS	male	43.75	15.98
SO86	Ovis aries	Europe	Croatia	Dalmatian sheep	DAS	male	43.75	15.98
ZO104	Ovis aries	Europe	Croatia	Dalmatian sheep	DAS	male	43.75	15.98
Xis1472	Ovis aries	Europe	Spain	Xisqueta sheep	XIS	male	40.38	-2.32
NOS037	Ovis aries	Europe	Norway	Old Spælsau sheep	OSP	male	60.27	6.76
NOS452	Ovis aries	Europe	Norway	Old Spælsau sheep	OSP	male	60.27	6.76
NOS453	Ovis aries	Europe	Norway	Old Spælsau sheep	OSP	male	60.27	6.76
NOS462	Ovis aries	Europe	Norway	Feral sheep	FSS	male	62.09	5.79
NOS463	Ovis aries	Europe	Norway	Feral sheep	FSS	male	62.09	5.79
NOS001	Ovis aries	Europe	Norway	Feral sheep	FSS	male	62.09	5.79
NW56	Ovis aries	Europe	Norway	Norwegian White sheep	NWS	male	66.84	16.52
NW57	Ovis aries	Europe	Norway	Norwegian White sheep	NWS	male	66.84	16.52
NW60	Ovis aries	Europe	Norway	Norwegian White sheep	NWS	male	66.84	16.52
NOS477	Ovis aries	Europe	Norway	Grey Tronder sheep	GTS	male	63.61	11.06
PRAM16	Ovis aries	Europe	Serbia	Pramenka sheep	PRAM	male	44.74	20.44
PRAM7	Ovis aries	Europe	Serbia	Pramenka sheep	PRAM	male	44.74	20.44
Gotland24514	Ovis aries	Europe	the Netherlands	Gotland	GOT	male	63.14	15.61
Gotland24510	Ovis aries	Europe	the Netherlands	Gotland	GOT	male	63.14	15.61
Gotland24515	Ovis aries	Europe	the Netherlands	Gotland	GOT	male	63.14	15.61
Gotland24516	Ovis aries	Europe	the Netherlands	Gotland	GOT	male	63.14	15.61
BBS-3534	Ovis aries	Europe	Germany	Mountain Brown sheep	BBS	male	47.57	11.03
BENT-3269	Ovis aries	Europe	Germany	Bentheimer Landschaf sheep	BENT	male	52.39	7.09
WBS-3556	Ovis aries	Europe	Germany	Mountain White sheep	WBS	male	47.95	8.36
K-07	Ovis aries	Europe	England	Romney sheep	ROS	male	52.61	-1.67
H-09	Ovis aries	Europe	England	Hampshire sheep	HAM	male	51.11	-1.23
T-01	Ovis aries	Europe	the Netherlands	Texel sheep	TEX	male	53.06	4.75
T-11	Ovis aries	Europe	the Netherlands	Texel sheep	TEX	male	53.06	4.75
T-02	Ovis aries	Europe	the Netherlands	Texel sheep	TEX	male	53.06	4.75
S-04	Ovis aries	Europe	the Czech Republic	Sumavska sheep	SUMA	male	49.64	17.87
MK13	Ovis aries	Europe	Ukraine	Carpathian Mountain sheep	MKS	male	48.55	23.01
OL13	Ovis aries	Europe	Poland	Olkuska sheep	OLS	male	49.78	21.34
POG14	Ovis aries	Europe	Croatia	Pag Island sheep	PIS	male	44.47	14.99
POG24	Ovis aries	Europe	Croatia	Pag Island sheep	PIS	male	44.47	14.99
POG8	Ovis aries	Europe	Croatia	Pag Island sheep	PIS	male	44.47	14.99
Rip2453	Ovis aries	Europe	Spain	Ripollesa sheep	RIP	male	38.62	-5.82
CHU2	Ovis aries	Europe	/	Churra	CHU	male	41.69	-5.94
LAC84	Ovis aries	Europe	/	Milk Lacaune	LAC	male	43.79	2.13
LAC1	Ovis aries	Europe	/	Meat Lacaune	LAC	male	43.79	2.13
MERC1	Ovis aries	Europe	/	Merino	MER	male	40	-4
CAS3	Ovis aries	Europe	/	Castellana	CAS	male	43.16	-4.09
CAS1	Ovis aries	Europe	/	Castellana	CAS	male	43.16	-4.09
OB-060	Ovis aries	America	Brazil	Brazilian Bergamasca sheep	BER	male	-20.48	-54.62
OB-072	Ovis aries	America	Brazil	Brazilian Bergamasca sheep	BER	male	-20.48	-54.62
OB-8334	Ovis aries	America	Brazil	Brazilian Bergamasca sheep	BER	male	-20.48	-54.62
OSI1141	Ovis aries	America	Brazil	Santa Inês sheep	SIS	male	-10.81	-37.67
BCS3	Ovis aries	America	/	Brazilian Creole	BCS	male	-21	-61
IROO-D6-0002	Ovis gmelini	the Middle East	Kaboudan	Asiatic Mouflon	AMUF	male	37.481	45.628
IROO-D6-0005	Ovis gmelini	the Middle East	Kaboudan	Asiatic Mouflon	AMUF	male	37.485	45.653
IROO-E5-5146	Ovis gmelini	the Middle East	Sahand	Asiatic Mouflon	AMUF	male	37.7468	46.3934
IROO-C3-0001	Ovis gmelini	the Middle East	Marakan	Asiatic Mouflon	AMUF	male	38.9317	45.3852
IROO-D6-0003	Ovis gmelini	the Middle East	Kaboudan	Asiatic Mouflon	AMUF	male	37.49	45.599
IROO-D6-0004	Ovis gmelini	the Middle East	Kaboudan	Asiatic Mouflon	AMUF	male	37.485	45.653
IROO-F5-5079	Ovis gmelini	the Middle East	Sahand	Asiatic Mouflon	AMUF	male	37.855	46.57
IROO-K7-0642	Ovis gmelini	the Middle East	Bashgol	Asiatic Mouflon	AMUF	male	36.7215	49.3214
IROO-D6-5104	Ovis gmelini	the Middle East	Kaboudan	Asiatic Mouflon	AMUF	male	37.4871	45.6371
IROO-J11-0905	Ovis gmelini	the Middle East	/	Asiatic Mouflon	AMUF	male	34.6432	48.6219
IROO-D6-0006	Ovis gmelini	the Middle East	Kaboudan	Asiatic Mouflon	AMUF	male	37.485	45.599
IROO-M12-9997	Ovis gmelini	the Middle East	Khomein	Asiatic Mouflon	AMUF	male	34.178	50.344
266	Ovis gmelini	the Middle East	Iran	Asiatic Mouflon	AMUF	male	32.3256	50.8644
267	Ovis gmelini	the Middle East	Iran	Asiatic Mouflon	AMUF	male	32.3256	50.8644
TH.1	Ovis gmelini	the Middle East	Iran	Asiatic Mouflon	AMUF	male	35.6892	51.3889
TH.2	Ovis gmelini	the Middle East	Iran	Asiatic Mouflon	AMUF	male	35.6892	51.3889
KR.4	Ovis gmelini	the Middle East	Iran	Asiatic Mouflon	AMUF	male	30.2833	57.0833
KR.6	Ovis gmelini	the Middle East	Iran	Asiatic Mouflon	AMUF	male	30.2833	57.0833
SH.7	Ovis gmelini	the Middle East	Iran	Asiatic Mouflon	AMUF	male	30.2833	57.0833
YZ.9	Ovis gmelini	the Middle East	Iran	Asiatic Mouflon	AMUF	male	31.8972	54.3678
YZ.10	Ovis gmelini	the Middle East	Iran	Asiatic Mouflon	AMUF	male	31.8972	54.3678
bighorn1	Ovis canadensis	North America	Canada	Bighorn sheep	BIGS	male

## Sheet: Table S5
Table S5. Summary information of datasets for various analyses in this study.
Datasets	whole-genome sequences	whole mitogenomes	Y chromosomes	Cyt-b sequence
Number of sample	788	1104	239	337
Detail informations of dataset in Supplementary Tables	Table S1	Table S2	Table S4	Table S3
Analysis used In this study	PCA, STRUCTURE, Phylogenetic Analysis, SMC++ analysis, Genetic introgression analysis	Phylogenetic Analysis, haplotype anaysis, Bayesian skyline analysis	Phylogenetic Analysis, haplotype anaysis, Bayesian skyline analysis	Phylogenetic Analysis, haplotype anaysis
Samples used in Figures	Figure 1b: Ovis gmelini	Figure 2b	Figure 2c	Figure 4b: 337
	Figure 1c: Ovis gmelini; Ovis vignei	Figure 2d	Figure 2e	Figure 4c: 262
	Figure 1d: Ovis gmelini; domestic sheep
	Figure 3a: 75 samples (10 samples for each region +15 Ovis gmelini)
	Figure 3b: 75 samples (10 samples for each region + 15 Ovis gmelini)
	Figure 5a-b: Ovis gmelini; samples from SSA
	Figure 5d-e: Ovis gmelini; 1 individual from GUR; 2 individuals from GAR; 2 individuals from BGE; 2 individuals from SUM
	Figure S1: 788 samples
	Figure S2:788 samples
	Figure S3-4: Ovis gmelini; Ovis vignei
	Figure S5-6: Ovis gmelini; domestic sheep
	Figure S7: Ovis gmelini; samples from SSA

## Sheet: Table S6
Table S6. Kinship of 32 O. gmelini samples.
ID1	ID2	N_SNP	Het	IBS0	Kinship
266	267	1258214	0.1147	0.082	-0.0917
266	271	1257976	0.1095	0.085	-0.1089
266	272	1258283	0.1103	0.0847	-0.1018
266	273	1258534	0.1062	0.0912	-0.1534
266	IROO-C3-0001	1256525	0.1061	0.0942	-0.1407
266	IROO-D6-0002	1257351	0.0787	0.12	-0.4668
266	IROO-D6-0003	1256673	0.0787	0.1207	-0.4765
266	IROO-D6-0004	1257180	0.0766	0.1214	-0.4975
266	IROO-D6-0005	1257312	0.08	0.1175	-0.4331
266	IROO-D6-0006	1256849	0.0754	0.1231	-0.5285
266	IROO-D6-5104	1257481	0.0747	0.1225	-0.5246
266	IROO-E3-5492	1256407	0.0766	0.1208	-0.485
266	IROO-E5-5146	1256645	0.0971	0.1017	-0.2182
266	IROO-F5-5079	1257225	0.0768	0.122	-0.5028
266	IROO-J11-0602	1256388	0.0941	0.1026	-0.2578
266	IROO-J11-0905	1256900	0.1036	0.0958	-0.1659
266	IROO-K7-0642	1256936	0.0968	0.1012	-0.2234
266	IROO-M12-9997	1256396	0.1076	0.0874	-0.1134
266	IROO-N13-5061	1255385	0.1072	0.0866	-0.1141
266	KR.4	1258414	0.1168	0.0791	-0.0823
266	KR.6	1258255	0.1119	0.0852	-0.1008
266	KR.15	1258544	0.1058	0.0912	-0.1557
266	SH.7	1258457	0.118	0.0785	-0.0797
266	SH.19	1258345	0.1218	0.078	-0.0831
266	SH.20	1258370	0.1165	0.0794	-0.0825
266	TH.1	1258343	0.1038	0.0925	-0.163
266	TH.2	1258193	0.1071	0.0923	-0.1378
266	YZ.9	1258378	0.1139	0.0822	-0.0907
266	YZ.10	1258462	0.1235	0.0727	-0.0646
266	YZ.11	1258148	0.1018	0.0928	-0.1812
266	YZ.12	1258409	0.1156	0.0778	-0.0731
267	271	1258005	0.112	0.085	-0.1135
267	272	1258312	0.1135	0.0837	-0.1018
267	273	1258563	0.1074	0.09	-0.1563
267	IROO-C3-0001	1256554	0.1088	0.0904	-0.1262
267	IROO-D6-0002	1257380	0.0817	0.1162	-0.4541
267	IROO-D6-0003	1256702	0.081	0.1168	-0.4654
267	IROO-D6-0004	1257209	0.0798	0.1176	-0.4841
267	IROO-D6-0005	1257341	0.0834	0.1136	-0.4197
267	IROO-D6-0006	1256878	0.0783	0.1194	-0.516
267	IROO-D6-5104	1257510	0.0777	0.1189	-0.5127
267	IROO-E3-5492	1256436	0.0803	0.1177	-0.4741
267	IROO-E5-5146	1256674	0.1004	0.0982	-0.2089
267	IROO-F5-5079	1257254	0.0798	0.1181	-0.4898
267	IROO-J11-0602	1256417	0.0955	0.0985	-0.2491
267	IROO-J11-0905	1256929	0.1059	0.091	-0.1541
267	IROO-K7-0642	1256965	0.0999	0.0975	-0.2135
267	IROO-M12-9997	1256425	0.1116	0.0824	-0.0987
267	IROO-N13-5061	1255414	0.1119	0.0819	-0.099
267	KR.4	1258443	0.1197	0.0787	-0.065
267	KR.6	1258284	0.1133	0.084	-0.1032
267	KR.15	1258573	0.1068	0.0901	-0.1591
267	SH.7	1258486	0.1204	0.0781	-0.0632
267	SH.19	1258374	0.1241	0.0776	-0.0669
267	SH.20	1258399	0.1192	0.0793	-0.0667
267	TH.1	1258372	0.1066	0.0918	-0.1652
267	TH.2	1258222	0.1108	0.0901	-0.1326
267	YZ.9	1258407	0.1169	0.0811	-0.0773
267	YZ.10	1258491	0.1268	0.0724	-0.0477
267	YZ.11	1258177	0.1052	0.0929	-0.185
267	YZ.12	1258438	0.1175	0.0803	-0.0734
271	272	1258074	0.1132	0.073	-0.0596
271	273	1258325	0.1112	0.0698	-0.0625
271	IROO-C3-0001	1256316	0.103	0.0985	-0.1687
271	IROO-D6-0002	1257142	0.0772	0.1218	-0.4716
271	IROO-D6-0003	1256464	0.0764	0.1226	-0.4836
271	IROO-D6-0004	1256971	0.0753	0.1236	-0.5039
271	IROO-D6-0005	1257103	0.0791	0.12	-0.4397
271	IROO-D6-0006	1256640	0.0736	0.1253	-0.5364
271	IROO-D6-5104	1257272	0.0738	0.1247	-0.5302
271	IROO-E3-5492	1256198	0.0749	0.1258	-0.5055
271	IROO-E5-5146	1256436	0.0946	0.1056	-0.2317
271	IROO-F5-5079	1257016	0.0751	0.1238	-0.5084
271	IROO-J11-0602	1256179	0.0902	0.1052	-0.2698
271	IROO-J11-0905	1256691	0.0998	0.0977	-0.174
271	IROO-K7-0642	1256727	0.0944	0.1039	-0.2323
271	IROO-M12-9997	1256187	0.1053	0.0895	-0.131
271	IROO-N13-5061	1255176	0.1049	0.0888	-0.1275
271	KR.4	1258205	0.1198	0.0675	-0.0442
271	KR.6	1258046	0.1145	0.0726	-0.0558
271	KR.15	1258335	0.1109	0.0699	-0.0645
271	SH.7	1258248	0.1164	0.0757	-0.0797
271	SH.19	1258136	0.1221	0.0729	-0.0721
271	SH.20	1258161	0.1154	0.0767	-0.0821
271	TH.1	1258134	0.1071	0.0771	-0.0965
271	TH.2	1257984	0.1069	0.0872	-0.1158
271	YZ.9	1258169	0.1166	0.0694	-0.0491
271	YZ.10	1258253	0.1237	0.0665	-0.0496
271	YZ.11	1257939	0.1031	0.0838	-0.14
271	YZ.12	1258200	0.112	0.0809	-0.0968
272	273	1258632	0.1082	0.0787	-0.1032
272	IROO-C3-0001	1256623	0.1044	0.0969	-0.1553
272	IROO-D6-0002	1257449	0.0784	0.1201	-0.4652
272	IROO-D6-0003	1256771	0.0767	0.1205	-0.4776
272	IROO-D6-0004	1257278	0.076	0.1216	-0.4975
272	IROO-D6-0005	1257410	0.0805	0.1184	-0.4334
272	IROO-D6-0006	1256947	0.0749	0.1239	-0.5309
272	IROO-D6-5104	1257579	0.0754	0.1234	-0.5247
272	IROO-E3-5492	1256505	0.0757	0.1249	-0.5038
272	IROO-E5-5146	1256743	0.0952	0.1043	-0.2295
272	IROO-F5-5079	1257323	0.0753	0.1218	-0.5031
272	IROO-J11-0602	1256486	0.0931	0.1044	-0.2647
272	IROO-J11-0905	1256998	0.1006	0.0958	-0.1692
272	IROO-K7-0642	1257034	0.0963	0.1029	-0.2285
272	IROO-M12-9997	1256494	0.1067	0.0878	-0.118
272	IROO-N13-5061	1255483	0.106	0.0878	-0.1183
272	KR.4	1258512	0.1278	0.0536	0.0201
272	KR.6	1258353	0.1164	0.0691	-0.0369
272	KR.15	1258642	0.1078	0.0787	-0.1052
272	SH.7	1258555	0.1179	0.0762	-0.0742
272	SH.19	1258443	0.123	0.0735	-0.0684
272	SH.20	1258468	0.1166	0.077	-0.0767
272	TH.1	1258441	0.1075	0.0795	-0.108
272	TH.2	1258291	0.1077	0.0875	-0.1184
272	YZ.9	1258476	0.1195	0.0665	-0.0304
272	YZ.10	1258560	0.1263	0.0655	-0.0378
272	YZ.11	1258246	0.106	0.0823	-0.1325
272	YZ.12	1258507	0.114	0.0812	-0.0896
273	IROO-C3-0001	1256874	0.0987	0.1034	-0.2129
273	IROO-D6-0002	1257700	0.0736	0.1274	-0.491
273	IROO-D6-0003	1257022	0.0737	0.1283	-0.5018
273	IROO-D6-0004	1257529	0.0726	0.1295	-0.523
273	IROO-D6-0005	1257661	0.0773	0.1262	-0.4573
273	IROO-D6-0006	1257198	0.0714	0.132	-0.5584
273	IROO-D6-5104	1257830	0.0729	0.132	-0.5524
273	IROO-E3-5492	1256756	0.0723	0.1323	-0.5271
273	IROO-E5-5146	1256994	0.0901	0.1112	-0.2488
273	IROO-F5-5079	1257574	0.0721	0.1298	-0.5292
273	IROO-J11-0602	1256737	0.0862	0.1103	-0.2849
273	IROO-J11-0905	1257249	0.0952	0.1033	-0.2052
273	IROO-K7-0642	1257285	0.091	0.1107	-0.2519
273	IROO-M12-9997	1256745	0.1	0.0943	-0.1752
273	IROO-N13-5061	1255734	0.0998	0.0936	-0.1712
273	KR.4	1258763	0.1146	0.0727	-0.0856
273	KR.6	1258604	0.1093	0.0786	-0.1005
273	KR.15	1258893	0.2721	0.0001	0.4884
273	SH.7	1258806	0.1123	0.081	-0.1211
273	SH.19	1258694	0.1173	0.0783	-0.1149
273	SH.20	1258719	0.1112	0.0822	-0.1245
273	TH.1	1258692	0.1026	0.0838	-0.1172
273	TH.2	1258542	0.1034	0.0934	-0.1613
273	YZ.9	1258727	0.1119	0.0754	-0.0929
273	YZ.10	1258811	0.1188	0.0723	-0.0928
273	YZ.11	1258497	0.0986	0.0897	-0.1582
273	YZ.12	1258758	0.1086	0.0871	-0.1408
IROO-C3-0001	IROO-D6-0002	1255691	0.0797	0.1179	-0.4581
IROO-C3-0001	IROO-D6-0003	1255013	0.0779	0.1184	-0.471
IROO-C3-0001	IROO-D6-0004	1255520	0.0786	0.1204	-0.4914
IROO-C3-0001	IROO-D6-0005	1255652	0.0823	0.1164	-0.4261
IROO-C3-0001	IROO-D6-0006	1255189	0.0762	0.1215	-0.5224
IROO-C3-0001	IROO-D6-5104	1255821	0.0766	0.1215	-0.5186
IROO-C3-0001	IROO-E3-5492	1254747	0.0796	0.1122	-0.4406
IROO-C3-0001	IROO-E5-5146	1254985	0.1008	0.0936	-0.1842
IROO-C3-0001	IROO-F5-5079	1255565	0.0776	0.1201	-0.4955
IROO-C3-0001	IROO-J11-0602	1254728	0.0939	0.1044	-0.268
IROO-C3-0001	IROO-J11-0905	1255240	0.1032	0.0948	-0.1653
IROO-C3-0001	IROO-K7-0642	1255276	0.0992	0.0984	-0.2109
IROO-C3-0001	IROO-M12-9997	1254736	0.1074	0.0906	-0.1269
IROO-C3-0001	IROO-N13-5061	1253725	0.1063	0.0915	-0.1345
IROO-C3-0001	KR.4	1256754	0.1102	0.0911	-0.1302
IROO-C3-0001	KR.6	1256595	0.1044	0.0969	-0.1557
IROO-C3-0001	KR.15	1256884	0.0986	0.1034	-0.2148
IROO-C3-0001	SH.7	1256797	0.1112	0.0895	-0.1246
IROO-C3-0001	SH.19	1256685	0.1153	0.0887	-0.1267
IROO-C3-0001	SH.20	1256710	0.1102	0.0907	-0.1277
IROO-C3-0001	TH.1	1256683	0.0985	0.1041	-0.217
IROO-C3-0001	TH.2	1256533	0.104	0.096	-0.1581
IROO-C3-0001	YZ.9	1256718	0.1074	0.0942	-0.1384
IROO-C3-0001	YZ.10	1256802	0.117	0.0844	-0.1116
IROO-C3-0001	YZ.11	1256488	0.0956	0.1051	-0.2409
IROO-C3-0001	YZ.12	1256749	0.1086	0.0928	-0.1317
IROO-D6-0002	IROO-D6-0003	1255839	0.093	0.0501	-0.0191
IROO-D6-0002	IROO-D6-0004	1256346	0.092	0.0475	-0.0136
IROO-D6-0002	IROO-D6-0005	1256478	0.0965	0.0441	0.0122
IROO-D6-0002	IROO-D6-0006	1256015	0.0895	0.0473	-0.0259
IROO-D6-0002	IROO-D6-5104	1256647	0.09	0.048	-0.027
IROO-D6-0002	IROO-E3-5492	1255573	0.0602	0.1477	-0.5537
IROO-D6-0002	IROO-E5-5146	1255811	0.0734	0.1243	-0.4698
IROO-D6-0002	IROO-F5-5079	1256391	0.0914	0.0494	-0.0252
IROO-D6-0002	IROO-J11-0602	1255554	0.0724	0.1295	-0.4772
IROO-D6-0002	IROO-J11-0905	1256066	0.0774	0.1167	-0.4397
IROO-D6-0002	IROO-K7-0642	1256102	0.0746	0.1205	-0.4451
IROO-D6-0002	IROO-M12-9997	1255562	0.08	0.1155	-0.4423
IROO-D6-0002	IROO-N13-5061	1254551	0.0797	0.1169	-0.447
IROO-D6-0002	KR.4	1257580	0.0826	0.1141	-0.4478
IROO-D6-0002	KR.6	1257421	0.0784	0.1203	-0.4664
IROO-D6-0002	KR.15	1257710	0.0735	0.1275	-0.4906
IROO-D6-0002	SH.7	1257623	0.0832	0.1142	-0.4489
IROO-D6-0002	SH.19	1257511	0.0856	0.1116	-0.4475
IROO-D6-0002	SH.20	1257536	0.0816	0.1149	-0.4526
IROO-D6-0002	TH.1	1257509	0.0742	0.1276	-0.4902
IROO-D6-0002	TH.2	1257359	0.0783	0.1216	-0.4683
IROO-D6-0002	YZ.9	1257544	0.0811	0.1167	-0.4542
IROO-D6-0002	YZ.10	1257628	0.0872	0.1069	-0.4251
IROO-D6-0002	YZ.11	1257314	0.0722	0.1295	-0.4935
IROO-D6-0002	YZ.12	1257575	0.0805	0.117	-0.4568
IROO-D6-0003	IROO-D6-0004	1255668	0.0921	0.044	0.0052
IROO-D6-0003	IROO-D6-0005	1255800	0.0928	0.0483	-0.018
IROO-D6-0003	IROO-D6-0006	1255337	0.0891	0.051	-0.0427
IROO-D6-0003	IROO-D6-5104	1255969	0.0891	0.0433	-0.004
IROO-D6-0003	IROO-E3-5492	1254895	0.0594	0.1482	-0.5557
IROO-D6-0003	IROO-E5-5146	1255133	0.0717	0.1247	-0.482
IROO-D6-0003	IROO-F5-5079	1255713	0.0932	0.0483	-0.0133
IROO-D6-0003	IROO-J11-0602	1254876	0.0704	0.128	-0.4813
IROO-D6-0003	IROO-J11-0905	1255388	0.0759	0.1154	-0.4432
IROO-D6-0003	IROO-K7-0642	1255424	0.0745	0.1212	-0.455
IROO-D6-0003	IROO-M12-9997	1254884	0.0786	0.115	-0.4496
IROO-D6-0003	IROO-N13-5061	1253873	0.0788	0.1174	-0.4582
IROO-D6-0003	KR.4	1256902	0.0814	0.1143	-0.4583
IROO-D6-0003	KR.6	1256743	0.0773	0.1206	-0.4769
IROO-D6-0003	KR.15	1257032	0.0735	0.1284	-0.5014
IROO-D6-0003	SH.7	1256945	0.0819	0.1144	-0.4593
IROO-D6-0003	SH.19	1256833	0.0847	0.1125	-0.4602
IROO-D6-0003	SH.20	1256858	0.082	0.1161	-0.4633
IROO-D6-0003	TH.1	1256831	0.0732	0.1284	-0.5028
IROO-D6-0003	TH.2	1256681	0.0768	0.1219	-0.4798
IROO-D6-0003	YZ.9	1256866	0.0797	0.1167	-0.4639
IROO-D6-0003	YZ.10	1256950	0.0863	0.1072	-0.4345
IROO-D6-0003	YZ.11	1256636	0.0706	0.13	-0.5062
IROO-D6-0003	YZ.12	1256897	0.0784	0.1171	-0.4688
IROO-D6-0004	IROO-D6-0005	1256307	0.095	0.0449	-0.0017
IROO-D6-0004	IROO-D6-0006	1255844	0.0849	0.0484	-0.0357
IROO-D6-0004	IROO-D6-5104	1256476	0.087	0.0487	-0.0311
IROO-D6-0004	IROO-E3-5492	1255402	0.0565	0.1486	-0.5746
IROO-D6-0004	IROO-E5-5146	1255640	0.071	0.1259	-0.5021
IROO-D6-0004	IROO-F5-5079	1256220	0.0892	0.0484	-0.0191
IROO-D6-0004	IROO-J11-0602	1255383	0.0686	0.1294	-0.505
IROO-D6-0004	IROO-J11-0905	1255895	0.0766	0.1174	-0.4636
IROO-D6-0004	IROO-K7-0642	1255931	0.0734	0.1231	-0.4789
IROO-D6-0004	IROO-M12-9997	1255391	0.0786	0.1174	-0.4729
IROO-D6-0004	IROO-N13-5061	1254380	0.0768	0.1182	-0.4787
IROO-D6-0004	KR.4	1257409	0.0801	0.1155	-0.4793
IROO-D6-0004	KR.6	1257250	0.0758	0.1218	-0.4985
IROO-D6-0004	KR.15	1257539	0.0725	0.1296	-0.5226
IROO-D6-0004	SH.7	1257452	0.081	0.1158	-0.4803
IROO-D6-0004	SH.19	1257340	0.0828	0.1131	-0.48
IROO-D6-0004	SH.20	1257365	0.0808	0.1172	-0.4839
IROO-D6-0004	TH.1	1257338	0.0717	0.1295	-0.5249
IROO-D6-0004	TH.2	1257188	0.0763	0.1232	-0.5001
IROO-D6-0004	YZ.9	1257373	0.0785	0.118	-0.4851
IROO-D6-0004	YZ.10	1257457	0.0848	0.1084	-0.4557
IROO-D6-0004	YZ.11	1257143	0.0703	0.1312	-0.5259
IROO-D6-0004	YZ.12	1257404	0.0793	0.1193	-0.4894
IROO-D6-0005	IROO-D6-0006	1255976	0.092	0.0491	-0.0361
IROO-D6-0005	IROO-D6-5104	1256608	0.0964	0.0485	-0.0213
IROO-D6-0005	IROO-E3-5492	1255534	0.0619	0.1457	-0.548
IROO-D6-0005	IROO-E5-5146	1255772	0.0756	0.1225	-0.4369
IROO-D6-0005	IROO-F5-5079	1256352	0.0906	0.0473	-0.0245
IROO-D6-0005	IROO-J11-0602	1255515	0.0729	0.1258	-0.4392
IROO-D6-0005	IROO-J11-0905	1256027	0.079	0.1148	-0.4089
IROO-D6-0005	IROO-K7-0642	1256063	0.0776	0.119	-0.4128
IROO-D6-0005	IROO-M12-9997	1255523	0.0823	0.1133	-0.4082
IROO-D6-0005	IROO-N13-5061	1254512	0.0811	0.1144	-0.4134
IROO-D6-0005	KR.4	1257541	0.085	0.1123	-0.4153
IROO-D6-0005	KR.6	1257382	0.0802	0.1183	-0.4334
IROO-D6-0005	KR.15	1257671	0.0772	0.1263	-0.4569
IROO-D6-0005	SH.7	1257584	0.0851	0.1121	-0.4161
IROO-D6-0005	SH.19	1257472	0.0869	0.1094	-0.4158
IROO-D6-0005	SH.20	1257497	0.0845	0.113	-0.4182
IROO-D6-0005	TH.1	1257470	0.0756	0.1256	-0.4577
IROO-D6-0005	TH.2	1257320	0.0805	0.12	-0.4368
IROO-D6-0005	YZ.9	1257505	0.0837	0.1149	-0.4207
IROO-D6-0005	YZ.10	1257589	0.0897	0.1053	-0.394
IROO-D6-0005	YZ.11	1257275	0.0739	0.1275	-0.4601
IROO-D6-0005	YZ.12	1257536	0.0827	0.1154	-0.4253
IROO-D6-0006	IROO-D6-5104	1256145	0.0863	0.0484	-0.0261
IROO-D6-0006	IROO-E3-5492	1255071	0.057	0.1514	-0.6087
IROO-D6-0006	IROO-E5-5146	1255309	0.0705	0.1287	-0.5368
IROO-D6-0006	IROO-F5-5079	1255889	0.0893	0.0459	-0.0117
IROO-D6-0006	IROO-J11-0602	1255052	0.0659	0.1309	-0.539
IROO-D6-0006	IROO-J11-0905	1255564	0.0734	0.1187	-0.4963
IROO-D6-0006	IROO-K7-0642	1255600	0.0721	0.1246	-0.5082
IROO-D6-0006	IROO-M12-9997	1255060	0.0764	0.1187	-0.5035
IROO-D6-0006	IROO-N13-5061	1254049	0.0753	0.1198	-0.5096
IROO-D6-0006	KR.4	1257078	0.079	0.1176	-0.5115
IROO-D6-0006	KR.6	1256919	0.0751	0.1241	-0.5313
IROO-D6-0006	KR.15	1257208	0.0713	0.132	-0.5578
IROO-D6-0006	SH.7	1257121	0.0793	0.1175	-0.5122
IROO-D6-0006	SH.19	1257009	0.0827	0.1157	-0.512
IROO-D6-0006	SH.20	1257034	0.0782	0.1183	-0.5153
IROO-D6-0006	TH.1	1257007	0.0708	0.1317	-0.5579
IROO-D6-0006	TH.2	1256857	0.0746	0.1249	-0.5321
IROO-D6-0006	YZ.9	1257042	0.0771	0.1201	-0.5184
IROO-D6-0006	YZ.10	1257126	0.0832	0.1101	-0.4866
IROO-D6-0006	YZ.11	1256812	0.0693	0.1332	-0.5584
IROO-D6-0006	YZ.12	1257073	0.0759	0.1206	-0.5238
IROO-D6-5104	IROO-E3-5492	1255703	0.0564	0.1511	-0.6061
IROO-D6-5104	IROO-E5-5146	1255941	0.0704	0.1282	-0.532
IROO-D6-5104	IROO-F5-5079	1256521	0.0873	0.049	-0.0308
IROO-D6-5104	IROO-J11-0602	1255684	0.0687	0.1315	-0.5321
IROO-D6-5104	IROO-J11-0905	1256196	0.0752	0.1194	-0.4928
IROO-D6-5104	IROO-K7-0642	1256232	0.071	0.1244	-0.5079
IROO-D6-5104	IROO-M12-9997	1255692	0.0761	0.1184	-0.5007
IROO-D6-5104	IROO-N13-5061	1254681	0.0753	0.1196	-0.5062
IROO-D6-5104	KR.4	1257710	0.0793	0.1171	-0.5056
IROO-D6-5104	KR.6	1257551	0.0756	0.1236	-0.5251
IROO-D6-5104	KR.15	1257840	0.0728	0.1321	-0.552
IROO-D6-5104	SH.7	1257753	0.0793	0.1171	-0.5079
IROO-D6-5104	SH.19	1257641	0.0823	0.1152	-0.5081
IROO-D6-5104	SH.20	1257666	0.0787	0.1181	-0.5103
IROO-D6-5104	TH.1	1257639	0.0704	0.1307	-0.5516
IROO-D6-5104	TH.2	1257489	0.0746	0.1246	-0.5282
IROO-D6-5104	YZ.9	1257674	0.0779	0.1198	-0.5125
IROO-D6-5104	YZ.10	1257758	0.0836	0.11	-0.4827
IROO-D6-5104	YZ.11	1257444	0.0687	0.1327	-0.5551
IROO-D6-5104	YZ.12	1257705	0.0773	0.1209	-0.519
IROO-E3-5492	IROO-E5-5146	1254867	0.0819	0.09	-0.2985
IROO-E3-5492	IROO-F5-5079	1255447	0.0566	0.1499	-0.5841
IROO-E3-5492	IROO-J11-0602	1254610	0.0708	0.1333	-0.508
IROO-E3-5492	IROO-J11-0905	1255122	0.0758	0.1216	-0.4753
IROO-E3-5492	IROO-K7-0642	1255158	0.0749	0.1242	-0.4708
IROO-E3-5492	IROO-M12-9997	1254618	0.0776	0.1171	-0.4648
IROO-E3-5492	IROO-N13-5061	1253607	0.0791	0.1194	-0.4692
IROO-E3-5492	KR.4	1256636	0.0806	0.1181	-0.4805
IROO-E3-5492	KR.6	1256477	0.0756	0.1242	-0.5006
IROO-E3-5492	KR.15	1256766	0.0722	0.1324	-0.5265
IROO-E3-5492	SH.7	1256679	0.0807	0.1165	-0.4747
IROO-E3-5492	SH.19	1256567	0.0839	0.1148	-0.4757
IROO-E3-5492	SH.20	1256592	0.0804	0.1177	-0.4778
IROO-E3-5492	TH.1	1256565	0.0724	0.1324	-0.5261
IROO-E3-5492	TH.2	1256415	0.0758	0.1238	-0.4938
IROO-E3-5492	YZ.9	1256600	0.0782	0.1215	-0.4925
IROO-E3-5492	YZ.10	1256684	0.0851	0.1102	-0.4543
IROO-E3-5492	YZ.11	1256370	0.0703	0.1343	-0.53
IROO-E3-5492	YZ.12	1256631	0.079	0.1197	-0.4825
IROO-E5-5146	IROO-F5-5079	1255685	0.0712	0.1273	-0.5113
IROO-E5-5146	IROO-J11-0602	1254848	0.0852	0.1098	-0.2784
IROO-E5-5146	IROO-J11-0905	1255360	0.0948	0.1002	-0.2055
IROO-E5-5146	IROO-K7-0642	1255396	0.0921	0.1017	-0.2107
IROO-E5-5146	IROO-M12-9997	1254856	0.0984	0.0988	-0.2048
IROO-E5-5146	IROO-N13-5061	1253845	0.0983	0.099	-0.2038
IROO-E5-5146	KR.4	1256874	0.1013	0.0981	-0.2111
IROO-E5-5146	KR.6	1256715	0.095	0.1043	-0.2298
IROO-E5-5146	KR.15	1257004	0.0899	0.1112	-0.2484
IROO-E5-5146	SH.7	1256917	0.1025	0.0972	-0.2075
IROO-E5-5146	SH.19	1256805	0.106	0.0963	-0.2106
IROO-E5-5146	SH.20	1256830	0.101	0.0981	-0.2107
IROO-E5-5146	TH.1	1256803	0.0906	0.1115	-0.2485
IROO-E5-5146	TH.2	1256653	0.0954	0.1032	-0.2219
IROO-E5-5146	YZ.9	1256838	0.0984	0.1012	-0.2205
IROO-E5-5146	YZ.10	1256922	0.1071	0.0917	-0.1936
IROO-E5-5146	YZ.11	1256608	0.0883	0.1132	-0.2585
IROO-E5-5146	YZ.12	1256869	0.0983	0.0994	-0.2141
IROO-F5-5079	IROO-J11-0602	1255428	0.0681	0.1306	-0.5154
IROO-F5-5079	IROO-J11-0905	1255940	0.0753	0.1181	-0.4728
IROO-F5-5079	IROO-K7-0642	1255976	0.0736	0.1236	-0.4836
IROO-F5-5079	IROO-M12-9997	1255436	0.0775	0.1171	-0.4774
IROO-F5-5079	IROO-N13-5061	1254425	0.0772	0.1188	-0.4836
IROO-F5-5079	KR.4	1257454	0.0803	0.1159	-0.484
IROO-F5-5079	KR.6	1257295	0.0762	0.1219	-0.5014
IROO-F5-5079	KR.15	1257584	0.072	0.13	-0.529
IROO-F5-5079	SH.7	1257497	0.0807	0.116	-0.4853
IROO-F5-5079	SH.19	1257385	0.0833	0.1138	-0.485
IROO-F5-5079	SH.20	1257410	0.0799	0.117	-0.4882
IROO-F5-5079	TH.1	1257383	0.0719	0.1294	-0.5271
IROO-F5-5079	TH.2	1257233	0.0752	0.1228	-0.5039
IROO-F5-5079	YZ.9	1257418	0.0782	0.1182	-0.4898
IROO-F5-5079	YZ.10	1257502	0.0846	0.1088	-0.461
IROO-F5-5079	YZ.11	1257188	0.0703	0.1313	-0.5298
IROO-F5-5079	YZ.12	1257449	0.0782	0.119	-0.4938
IROO-J11-0602	IROO-J11-0905	1255103	0.0944	0.0919	-0.2025
IROO-J11-0602	IROO-K7-0642	1255139	0.088	0.1043	-0.248
IROO-J11-0602	IROO-M12-9997	1254599	0.0968	0.0939	-0.2179
IROO-J11-0602	IROO-N13-5061	1253588	0.0947	0.097	-0.2322
IROO-J11-0602	KR.4	1256617	0.0978	0.0977	-0.2462
IROO-J11-0602	KR.6	1256458	0.0921	0.1041	-0.2652
IROO-J11-0602	KR.15	1256747	0.086	0.1103	-0.2843
IROO-J11-0602	SH.7	1256660	0.0978	0.0977	-0.248
IROO-J11-0602	SH.19	1256548	0.1017	0.0962	-0.248
IROO-J11-0602	SH.20	1256573	0.0966	0.0983	-0.2496
IROO-J11-0602	TH.1	1256546	0.0864	0.1114	-0.2884
IROO-J11-0602	TH.2	1256396	0.0924	0.1073	-0.2736
IROO-J11-0602	YZ.9	1256581	0.0951	0.101	-0.2566
IROO-J11-0602	YZ.10	1256665	0.1029	0.0919	-0.2312
IROO-J11-0602	YZ.11	1256351	0.0848	0.1129	-0.2889
IROO-J11-0602	YZ.12	1256612	0.095	0.1005	-0.2545
IROO-J11-0905	IROO-K7-0642	1255651	0.0967	0.0939	-0.1844
IROO-J11-0905	IROO-M12-9997	1255111	0.1053	0.0878	-0.1341
IROO-J11-0905	IROO-N13-5061	1254100	0.1045	0.0905	-0.1433
IROO-J11-0905	KR.4	1257129	0.1064	0.0905	-0.1557
IROO-J11-0905	KR.6	1256970	0.1017	0.0964	-0.169
IROO-J11-0905	KR.15	1257259	0.095	0.1034	-0.2071
IROO-J11-0905	SH.7	1257172	0.1078	0.0898	-0.1523
IROO-J11-0905	SH.19	1257060	0.1109	0.0881	-0.1529
IROO-J11-0905	SH.20	1257085	0.1062	0.0904	-0.1544
IROO-J11-0905	TH.1	1257058	0.0951	0.1032	-0.2059
IROO-J11-0905	TH.2	1256908	0.0994	0.0971	-0.1727
IROO-J11-0905	YZ.9	1257093	0.1044	0.093	-0.1608
IROO-J11-0905	YZ.10	1257177	0.1127	0.084	-0.1377
IROO-J11-0905	YZ.11	1256863	0.0936	0.1045	-0.228
IROO-J11-0905	YZ.12	1257124	0.1038	0.0919	-0.158
IROO-K7-0642	IROO-M12-9997	1255147	0.0988	0.0964	-0.2012
IROO-K7-0642	IROO-N13-5061	1254136	0.0974	0.0981	-0.2081
IROO-K7-0642	KR.4	1257165	0.1011	0.0972	-0.2144
IROO-K7-0642	KR.6	1257006	0.0955	0.1025	-0.2287
IROO-K7-0642	KR.15	1257295	0.0909	0.1107	-0.2514
IROO-K7-0642	SH.7	1257208	0.1016	0.0965	-0.2125
IROO-K7-0642	SH.19	1257096	0.1054	0.095	-0.2127
IROO-K7-0642	SH.20	1257121	0.1006	0.097	-0.2136
IROO-K7-0642	TH.1	1257094	0.0898	0.1101	-0.2516
IROO-K7-0642	TH.2	1256944	0.0943	0.1033	-0.2305
IROO-K7-0642	YZ.9	1257129	0.0992	0.0998	-0.2201
IROO-K7-0642	YZ.10	1257213	0.1069	0.0904	-0.1952
IROO-K7-0642	YZ.11	1256899	0.0896	0.1119	-0.2503
IROO-K7-0642	YZ.12	1257160	0.0976	0.0986	-0.2188
IROO-M12-9997	IROO-N13-5061	1253596	0.1114	0.0784	-0.0785
IROO-M12-9997	KR.4	1256625	0.1129	0.0825	-0.1009
IROO-M12-9997	KR.6	1256466	0.1064	0.0878	-0.1185
IROO-M12-9997	KR.15	1256755	0.0999	0.0943	-0.1769
IROO-M12-9997	SH.7	1256668	0.1133	0.0825	-0.1018
IROO-M12-9997	SH.19	1256556	0.1177	0.0818	-0.1037
IROO-M12-9997	SH.20	1256581	0.1121	0.0834	-0.104
IROO-M12-9997	TH.1	1256554	0.1009	0.0954	-0.1784
IROO-M12-9997	TH.2	1256404	0.1052	0.0917	-0.1386
IROO-M12-9997	YZ.9	1256589	0.1105	0.0851	-0.1069
IROO-M12-9997	YZ.10	1256673	0.1189	0.0768	-0.0866
IROO-M12-9997	YZ.11	1256359	0.0987	0.0964	-0.1999
IROO-M12-9997	YZ.12	1256620	0.1094	0.0849	-0.1082
IROO-N13-5061	KR.4	1255614	0.1123	0.0821	-0.103
IROO-N13-5061	KR.6	1255455	0.1062	0.0874	-0.1166
IROO-N13-5061	KR.15	1255744	0.0997	0.0937	-0.1731
IROO-N13-5061	SH.7	1255657	0.1123	0.0821	-0.1042
IROO-N13-5061	SH.19	1255545	0.1167	0.0808	-0.1045
IROO-N13-5061	SH.20	1255570	0.1115	0.0831	-0.1063
IROO-N13-5061	TH.1	1255543	0.1004	0.0951	-0.1763
IROO-N13-5061	TH.2	1255393	0.1036	0.0917	-0.1393
IROO-N13-5061	YZ.9	1255578	0.1095	0.0844	-0.1086
IROO-N13-5061	YZ.10	1255662	0.119	0.0764	-0.0874
IROO-N13-5061	YZ.11	1255348	0.0983	0.0963	-0.1984
IROO-N13-5061	YZ.12	1255609	0.1095	0.0848	-0.11
KR.4	KR.6	1258484	0.1228	0.0642	-0.0241
KR.4	KR.15	1258773	0.1141	0.0727	-0.0877
KR.4	SH.7	1258686	0.1243	0.0707	-0.0286
KR.4	SH.19	1258574	0.1298	0.0681	-0.0226
KR.4	SH.20	1258599	0.1228	0.0715	-0.0337
KR.4	TH.1	1258572	0.1135	0.0739	-0.0928
KR.4	TH.2	1258422	0.1145	0.0823	-0.1036
KR.4	YZ.9	1258607	0.126	0.0617	-0.0023
KR.4	YZ.10	1258691	0.1336	0.06	0.0074
KR.4	YZ.11	1258377	0.1115	0.0766	-0.1174
KR.4	YZ.12	1258638	0.1201	0.0755	-0.0574
KR.6	KR.15	1258614	0.1089	0.0787	-0.1028
KR.6	SH.7	1258527	0.118	0.0758	-0.0729
KR.6	SH.19	1258415	0.1226	0.0728	-0.0669
KR.6	SH.20	1258440	0.117	0.0769	-0.0757
KR.6	TH.1	1258413	0.1075	0.0794	-0.1076
KR.6	TH.2	1258263	0.108	0.0872	-0.1168
KR.6	YZ.9	1258448	0.1194	0.0681	-0.0363
KR.6	YZ.10	1258532	0.1267	0.065	-0.0355
KR.6	YZ.11	1258218	0.105	0.0832	-0.1375
KR.6	YZ.12	1258479	0.1132	0.0804	-0.0886
KR.15	SH.7	1258816	0.1118	0.0811	-0.1233
KR.15	SH.19	1258704	0.117	0.0784	-0.1169
KR.15	SH.20	1258729	0.1107	0.0822	-0.1268
KR.15	TH.1	1258702	0.1022	0.0839	-0.1183
KR.15	TH.2	1258552	0.103	0.0935	-0.1636
KR.15	YZ.9	1258737	0.1114	0.0755	-0.0954
KR.15	YZ.10	1258821	0.1184	0.0723	-0.0949
KR.15	YZ.11	1258507	0.0983	0.0898	-0.1583
KR.15	YZ.12	1258768	0.1082	0.0872	-0.1431
SH.7	SH.19	1258617	0.1305	0.0684	-0.0211
SH.7	SH.20	1258642	0.1604	0.0012	0.2511
SH.7	TH.1	1258615	0.1103	0.0843	-0.1372
SH.7	TH.2	1258465	0.1132	0.0855	-0.1182
SH.7	YZ.9	1258650	0.1211	0.0743	-0.053
SH.7	YZ.10	1258734	0.1332	0.0609	0.005
SH.7	YZ.11	1258420	0.1077	0.0855	-0.1587
SH.7	YZ.12	1258681	0.1204	0.0758	-0.0592
SH.19	SH.20	1258530	0.1284	0.0691	-0.0294
SH.19	TH.1	1258503	0.1152	0.0806	-0.1276
SH.19	TH.2	1258353	0.1178	0.0841	-0.1175
SH.19	YZ.9	1258538	0.126	0.0712	-0.0463
SH.19	YZ.10	1258622	0.1366	0.0638	0.0119
SH.19	YZ.11	1258308	0.1137	0.0839	-0.1545
SH.19	YZ.12	1258569	0.1244	0.0754	-0.0628
SH.20	TH.1	1258528	0.1094	0.0851	-0.139
SH.20	TH.2	1258378	0.1119	0.0864	-0.1213
SH.20	YZ.9	1258563	0.12	0.075	-0.0547
SH.20	YZ.10	1258647	0.1322	0.0622	-0.0031
SH.20	YZ.11	1258333	0.1065	0.0866	-0.1624
SH.20	YZ.12	1258594	0.1191	0.0767	-0.0618
TH.1	TH.2	1258351	0.105	0.0843	-0.1263
TH.1	YZ.9	1258536	0.1115	0.0739	-0.0889
TH.1	YZ.10	1258620	0.1171	0.0743	-0.1039
TH.1	YZ.11	1258306	0.0992	0.0898	-0.1569
TH.1	YZ.12	1258567	0.1063	0.0887	-0.1516
TH.2	YZ.9	1258386	0.1119	0.0836	-0.1058
TH.2	YZ.10	1258470	0.1189	0.0787	-0.0992
TH.2	YZ.11	1258156	0.1009	0.0973	-0.1944
TH.2	YZ.12	1258417	0.1095	0.0895	-0.1303
YZ.9	YZ.10	1258655	0.1296	0.063	-0.0154
YZ.9	YZ.11	1258341	0.1093	0.0777	-0.118
YZ.9	YZ.12	1258602	0.1169	0.0784	-0.0656
YZ.10	YZ.11	1258425	0.1153	0.076	-0.1248
YZ.10	YZ.12	1258686	0.1266	0.0699	-0.0429
YZ.11	YZ.12	1258372	0.1043	0.0886	-0.1676

## Sheet: Table S7
Table S7. Haplotype information of mitogenomes and Y chromosomes
Individuals' ID	Sex	Lineages inferred by mitogenomes	Lineages inferred by Y chromosomes
BQ2602	NA	HA	NA
BQ2620	female	HB	NA
BQ2661	female	HB	NA
ETH-3062	female	HB	NA
ETH-3155	female	HB	NA
ETH-794	female	HB	NA
EMZ1	female	HB	NA
FKD2702	female	HB	NA
FKD2746	female	HA	NA
FKD2759	female	HA	NA
LBR2858	NA	HA	NA
LBR2860	female	HA	NA
LBR2861	female	HA	NA
Sc11	male	HB	HY1
Sc12	male	HB	HY1
Sc14	NA	HA	NA
Sn16	female	HB	NA
Sn5	female	HB	NA
Sn8	female	HB	NA
Wad-Sn16	female	HA	NA
Wad-Sn3	male	HB	HY2
Wad-Sn6	male	HA	HY1
uda-Sc2	female	HA	NA
uda-Sc3	female	HA	NA
17b	female	HA	NA
83b	male	HB	HY1
180b	female	HB	NA
34	male	HB	HY1
53	male	HB	HY1
99	female	HC	NA
103	male	HB	HY1
163	female	HB	NA
200	male	HA	HY1
18	male	HA	HY1
19	male	HB	HY1
20	male	HB	HY1
1	male	HA	HY2
2	male	HA	HY2
Egy-50	male	HB	HY2
6	male	HC	HY2
7	male	HB	HY2
11	male	HC	HY2
KA-01	male	HC	HY2
KA-02	male	HC	HY2
KA-07	NA	HB	NA
WDP142	female	HB	NA
WDP147	female	HA	NA
WDP149	female	HB	NA
WDP153	female	HB	NA
WDP155	female	HA	NA
BDP357	female	HB	NA
BDP370	female	HA	NA
BDP358	female	HA	NA
BDP360	female	HA	NA
BDP369	female	HB	NA
AWD1	female	HB	NA
AWD3	NA	HB	NA
RDA4	male	HB	HY1
NQA11	female	HA	NA
BENI5	male	HA	NA
SARD20	female	HA	NA
TIMA1	female	HA	NA
LOCA45	female	HC	NA
DMAN30	female	HB	NA
SARD2	female	HC	NA
DMAN9	female	HC	NA
DMAN17	male	HB	HY2
DMAN29	female	HB	NA
LOCA6	female	HA	NA
LOCA7	female	HB	NA
LOCA26	female	HB	NA
LOCA28	female	HB	NA
LOCA36	male	HB	HY1
LOCA37	female	HB	NA
LOCA39	female	HB	NA
LOCA48	female	HB	NA
LOCA49	female	HB	NA
LOCA60	female	HB	NA
LOCA61	female	HB	NA
LOCA62	female	HB	NA
LOCA63	female	HB	NA
TIMA15	NA	HB	NA
TIMA16	NA	HB	NA
NDZ4	female	HB	NA
SARD11	female	HB	NA
SARD12	female	HA	NA
SARD17	female	HB	NA
DMAN14	male	HB	HY2
DMAN19	NA	HA	NA
LOCA11	female	HB	NA
LOCA40	female	HB	NA
DMAN4	female	HB	NA
LOCA65	female	HA	NA
LOCA68	male	HA	HY1
OULE8	female	HA	NA
SARD1	female	HB	NA
DMAN3	female	HB	NA
SARD25	female	HB	NA
BENI6	male	HA	NA
BOUJ	female	HA	NA
DMAN2	male	HA	HY2
DMAN5	male	HB	HY2
DMAN7	female	HB	NA
DMAN13	female	HC	NA
DMAN16	NA	HA	NA
DMAN18	male	HB	HY1
LOCA3	female	NA	NA
LOCA4	male	NA	HY2
LOCA5	male	NA	HY2
LOCA18	male	NA	HY2
LOCA19	female	HC	NA
LOCA20	male	NA	HY1
LOCA25	female	HC	NA
DMAN27	male	HA	HY1
LOCA27	male	HA	HY1
LOCA41	female	HA	NA
LOCA42	female	HC	NA
LOCA47	male	HA	HY1
LOCA30	male	HB	HY2
LOCA50	female	HB	NA
LOCA52	female	HB	NA
LOCA53	female	HB	NA
LOCA54	female	HB	NA
LOCA55	female	HB	NA
LOCA56	female	HB	NA
LOCA64	female	HB	NA
LOCA67	female	HB	NA
OULE2	female	HB	NA
OULE4	female	HB	NA
SARD9	female	HB	NA
SARD3	male	HB	HY2
SARD4	female	HB	NA
SARD7	female	HB	NA
SARD8	female	HB	NA
SARD16	female	HB	NA
SARD13	female	HB	NA
SARD14	male	HA	HY2
SARD15	female	HA	NA
SARD24	female	HA	NA
SARD18	female	HA	NA
SARD22	female	HA	NA
SARD23	female	HA	NA
TIMA3	female	HA	NA
SARD27	female	HE	NA
TIMA12	female	HE	NA
TIMA14	male	HD	HY1
TIMA4	female	HD	NA
TIMA6	male	HC	HY2
TIMA10	male	HC	HY2
TIMA9	female	HB	NA
OULE3	female	HB	NA
TIMA2	female	HA	NA
TIMA11	female	HA	NA
TIMA5	male	HB	HY2
SARD26	female	HB	NA
LOCA13	NA	HB	NA
LOCA35	female	HB	NA
BENI1	male	HB	NA
DMAN8	male	HA	HY2
DMAN10	female	HB	NA
DMAN11	female	HB	NA
DMAN12	female	HB	NA
DMAN20	female	HB	NA
DMAN21	female	HB	NA
DMAN22	female	HB	NA
DMAN23	female	HB	NA
DMAN26	female	HB	NA
LOCA1	female	HB	NA
LOCA2	female	HB	NA
LOCA12	female	HB	NA
LOCA16	female	HB	NA
LOCA24	NA	HB	NA
LOCA21	female	HB	NA
LOCA22	male	HB	HY1
LOCA33	female	HB	NA
LOCA34	female	HB	NA
LOCA46	NA	HB	NA
SARD10	male	HB	HY2
SARD19	female	HB	NA
LOCA59	female	HB	NA
LOCA72	female	HB	NA
LOCA44	female	HB	NA
LOCA58	female	HB	NA
LOCA31	female	HB	NA
LOCA69	female	HC	NA
LOCA70	female	HB	NA
LOCA71	female	HB	NA
OULE5	male	HB	HY1
OULE7	female	HB	NA
SARD5	female	HB	NA
SARD6	female	HB	NA
LOCA57	male	HB	HY1
LOCA10	female	HB	NA
BA42	female	HB	NA
BA49	female	HA	NA
BA60	male	HA	HY2
MG13	female	HA	NA
MG17	female	HA	NA
MG23	female	HA	NA
MG363	NA	HC	NA
MG366	male	HC	HY2
MG367	male	HA	HY2
KH338	female	HA	NA
KH340	female	HC	NA
KH348	male	HA	HY1
TA282	female	HB	NA
TA298	female	HB	NA
TA304	male	HB	HY1
SXW30	female	HC	NA
SXW19	female	HB	NA
SXW29	female	HB	NA
SXW16	female	HB	NA
SXW17	female	HA	NA
SXW20	female	HB	NA
SXW23	female	HA	NA
SXW25	female	HA	NA
SXW26	female	HA	NA
SXW28	female	HB	NA
WDS123	female	HA	NA
WDS14	female	HC	NA
WDS109	female	HC	NA
WDS112	female	HA	NA
WDS149	female	HB	NA
WDS53	female	HC	NA
WDS60	female	HA	NA
WDS115	female	HA	NA
WDS121	female	HA	NA
WDS50	female	HA	NA
WDS102	female	HB	NA
WDS148	female	HA	NA
WDS163	female	HD	NA
WDS65	female	HB	NA
WDS96	female	HA	NA
WDS98	female	HA	NA
WDS201	female	HA	NA
WDS202	female	HA	NA
WDS150	female	HA	NA
WDS108	female	HC	NA
SSS44	male	HA	HY2
SSS45	male	HB	HY2
SSS46	male	HA	HY2
SSS32	male	HA	HY1
SSS35	male	HB	HY1
SSS37	male	HA	HY2
SSS39	male	HB	HY1
SSS40	male	HA	HY2
SSS41	male	HB	HY2
SSS43	male	HB	HY2
HDW47	female	HA	NA
HDW51	female	HB	NA
HDW52	female	HB	NA
HDW48	female	HC	NA
HDW49	female	HB	NA
HDW50	female	HA	NA
HDW54	female	HA	NA
HDW56	female	HA	NA
HDW59	female	HB	NA
HDW60	female	HB	NA
HU62	female	HA	NA
HU65	female	HB	NA
HU69	female	HA	NA
HU63	female	HA	NA
HU64	female	HA	NA
HU66	female	HA	NA
HU68	female	HC	NA
HU73	female	HB	NA
HU75	female	HA	NA
HU76	female	HA	NA
TAN79	female	HA	NA
TAN86	female	HB	NA
TAN87	female	HB	NA
TAN78	female	HA	NA
TAN80	female	HA	NA
TAN82	female	HC	NA
TAN88	female	HA	NA
TAN89	female	HA	NA
TAN90	female	HA	NA
TAN91	female	HB	NA
AL117	female	HA	NA
AL118	female	HB	NA
AL119	female	HA	NA
AL109	female	HB	NA
AL111	female	HA	NA
AL113	female	HA	NA
AL114	female	HA	NA
AL115	female	HA	NA
AL116	female	HA	NA
AL120	female	HA	NA
BSB123	female	HA	NA
BSB126	female	HA	NA
BSB128	female	HA	NA
BSB129	female	HC	NA
BSB130	female	HB	NA
BSB136	female	HB	NA
BSB137	female	HA	NA
BSB139	female	HA	NA
BSB140	female	HE	NA
BSB141	female	HB	NA
CLS222	female	HA	NA
CLS226	female	HC	NA
CLS234	female	HA	NA
CLS227	female	HC	NA
CLS228	female	HB	NA
CLS233	female	HA	NA
CLS235	female	HA	NA
CLSA	female	HA	NA
CLSB	female	HA	NA
CLSD	female	HC	NA
DQS15	NA	HA	NA
DQS9	female	HA	NA
DQS16	male	HB	HY1
GNM327	female	HB	NA
GNM330	female	HA	NA
GNM341	male	HA	HY1
HS50	female	HB	NA
HS51	female	HA	NA
HS56	female	HB	NA
HZS18	male	HB	HY1
HZS19	female	HB	NA
HZS1	female	HB	NA
CJL285	male	HA	HY1
CJL289	female	HA	NA
CJL300	male	HA	HY1
MXS2	female	HA	NA
MXS30	female	HA	NA
MXS10	female	HC	NA
SAB311	female	HB	NA
SAB319	male	HA	HY1
SAB322	male	HC	HY1
TCS3	male	HA	HY1
TCS4	male	HB	HY1
TCS7	male	HA	HY1
THQ11	male	HA	HY1
THQ5	female	HA	NA
THQ9	female	HA	NA
WZS11	female	HA	NA
WZS26	male	HB	HY1
WZS33	male	HA	HY2
ZJZ225	female	HA	NA
ZJZ226	female	HA	NA
ZJZ242	male	HB	HY1
ZLX154	male	HA	HY1
ZLX160	male	HA	HY1
ZLX161	male	HA	HY1
LB15	female	HA	NA
LB16	male	HA	HY1
LB46	female	HA	NA
DLS249	female	HA	NA
DLS305	male	HC	HY1
DLS313	male	HA	HY1
DLS309	male	HA	HY1
DLS311	male	HA	HY1
DLS317	male	HC	HY1
DLS325	female	HC	NA
DLS333	female	HC	NA
DLS334	female	HA	NA
DLS348	female	HA	NA
MFW157	female	HA	NA
MFW159	female	HA	NA
MFW170	female	HA	NA
MFW160	female	HA	NA
MFW161	female	HA	NA
MFW163	female	HA	NA
MFW164	female	HA	NA
MFW165	female	HA	NA
MFW167	female	HA	NA
MFW169	female	HA	NA
MSF173	female	HA	NA
MSF177	female	HA	NA
MSF181	female	HB	NA
MSF174	female	HA	NA
MSF175	female	HA	NA
MSF176	female	HB	NA
MSF180	female	HA	NA
MSF184	female	HA	NA
MSF186	female	HA	NA
MSF190	female	HA	NA
CHA02	female	HA	NA
CHA05	female	HC	NA
2N	male	HA	HY2
5N	female	HB	NA
6N	female	HA	NA
1N	male	HA	HY2
3N	female	HA	NA
7N	female	HA	NA
8N	female	HA	NA
9N	female	HA	NA
10	male	HC	HY2
11N	female	HB	NA
GALA13	female	HA	NA
GALA7	female	HA	NA
MAZ10	female	HB	NA
MAZ13	female	HB	NA
MAZ5	female	HA	NA
AZME12	female	HB	NA
AZME15	female	HC	NA
AZME4	female	HB	NA
BOZ2	male	HA	HY1
BOZ6	male	HA	HY1
ARME3156	female	HC	NA
ARME3166	female	HA	NA
ARME3170	female	HA	NA
DEG-3004A	male	HA	HY1
DEG-3007A	male	HA	HY1
DEG-3020	male	HB	HY1
KATO3052	female	HC	NA
KATO3092	male	HB	HY1
KATO3095	male	HA	HY1
KaEdil-3102	female	HA	NA
KaEdil-3104	female	HB	NA
KaEdil-3134	female	HA	NA
Jaf13	NA	HA	NA
Jaf03	female	HA	NA
Jaf09	male	HA	HY2
INDO-121	female	HB	NA
INDO-19	female	HB	NA
INDO-30	female	HA	NA
Iran3840	female	HB	NA
Iran3841	female	HA	NA
Iran3843	male	HC	HY1
Iran4006	NA	HC	NA
Iran4015	NA	HA	NA
Iran4017	female	HA	NA
Iran4263	female	HA	NA
Iran4265	male	HB	HY2
Iran4270	male	HA	HY2
Iran5207	male	HA	HY2
Iran5212	male	HB	HY2
Iran5218	female	HA	NA
Iran42860	female	HA	NA
Iran42864	female	HA	NA
TV493	female	HA	NA
ME3872	female	HA	NA
ME442	female	HA	NA
ME97	NA	HA	NA
MR237	female	HA	NA
MR528	female	HA	NA
NEL1	female	HA	NA
NEL31	female	HA	NA
NEL34RAM	male	HA	HY2
PAT50	NA	HA	NA
PAT63	female	HA	NA
PAT78	female	HA	NA
TK250	female	HA	NA
TK282	female	HA	NA
TK298	female	HA	NA
N12	female	HA	NA
N23	NA	HA	NA
N37	male	HA	HY1
N17	NA	HA	NA
N18	female	HA	NA
N21	NA	HA	NA
GUR4	female	HB	NA
GAR4	NA	HA	NA
GAR14	female	HA	NA
BGE2	NA	HA	NA
BGE4	male	HA	HY1
SUM2	male	HA	HY1
SUM7	female	HB	NA
KRS3	female	HC	NA
AWT2	male	HB	HY2
UNKN	female	HB	NA
AWA33	male	HC	HY1
AW454	female	HA	NA
AWA14	female	HC	NA
AWA21	female	HB	NA
HAM18	female	HA	NA
HAM21	female	HB	NA
HAM290	female	HA	NA
IROA-B2-5037	female	HA	NA
IROA-B4-5190	female	HA	NA
IROA-B5-5295	male	HB	HY1
IROA-B6-5139	female	HC	NA
IROA-C3-5212	male	HB	HY2
IROA-C6-5187	female	HB	NA
IROA-C7-5042	female	HC	NA
IROA-D5-5081	female	HA	NA
IROA-D6-5152	female	HC	NA
IROA-E5-5157	female	HB	NA
IROA-E6-5351	female	HB	NA
IROA-E7-5036	male	HA	HY1
IROA-F3-5142	female	HC	NA
IROA-G3-5095	female	HC	NA
IROA-G4-5205	female	HA	NA
Iran102	male	HC	HY2
Iran104	male	HA	HY1
Iran112	female	HA	NA
Iran141	male	HC	HY1
Iran146	male	HB	HY1
Iran152	female	HA	NA
Iran166	female	HA	NA
Iran167	female	HB	NA
Iran168	female	HC	NA
Iran201	male	HC	HY1
Iran202	male	HA	HY1
Iran203	male	HB	HY1
AFS33	male	HB	HY1
Iran226	male	HA	HY1
Iran229	male	HA	HY1
Iran230	male	HA	HY1
Iran241	male	HC	HY1
Iran242	male	HA	HY1
Iran246	female	HA	NA
MAK333	NA	HB	NA
MAK345	male	HB	HY1
MAK366	female	HA	NA
MOG292	male	HB	HY1
MOG326	female	HA	NA
MOG382	male	HB	HY1
DAME-11	male	HC	HY1
DAME-16	female	HB	NA
DAME-3	female	HC	NA
KUIB1	male	HA	HY1
KUIB3	male	HA	HY1
KUIB5	male	HA	HY1
ZAB-16	male	HA	HY1
ZAB-21	male	HB	HY1
ZAB-9	male	HA	HY1
1E	female	HB	NA
18E	female	HC	NA
19E	female	HA	NA
BAJ14	male	HA	HY2
BAJ16	male	HA	HY1
BAJ17	male	HA	HY1
CAUC2	male	HB	HY1
CAUC13	female	HB	NA
R-04	female	HB	NA
R-08	female	HB	NA
R-09	male	HA	HY2
FINN300	female	HB	NA
FINN303	female	HB	NA
FINN304	female	HB	NA
FINN305	female	HB	NA
FINN306	female	HB	NA
FINN307	female	HB	NA
FINN313	female	HB	NA
FINN314	female	HB	NA
FINN315	female	HB	NA
FINN317	female	HB	NA
Ouessant24802	NA	HB	NA
Ouessant24946	female	HB	NA
Ouessant24947	NA	HB	NA
OUE0331	male	HB	HY1
OUE81037	female	HB	NA
OUE72647	male	HB	HY1
Ouessant24948	NA	HB	NA
Ouessant24949	NA	HB	NA
Ouessant24951	NA	HB	NA
Ouessant24953	female	HB	NA
Shetland23342	female	HB	NA
Shetland23343	female	HB	NA
Shetland23347	male	HB	HY1
Shetland23344	female	HB	NA
Shetland23345	female	HB	NA
Shetland23346	male	HB	HY1
Shetland23354	male	HA	HY1
Solognote24727	male	HB	HY1
Solognote24728	male	HB	HY1
Solognote24729	male	HB	HY1
Solognote24730	NA	HB	NA
Solognote24731	male	HB	HY1
Solognote24732	female	HB	NA
Solognote24733	female	HB	NA
Solognote24734	female	HB	NA
Solognote24735	female	HB	NA
Solognote24736	male	HB	HY1
DR1	male	HB	HY1
DR2	male	HB	HY1
DR3	male	HB	HY1
DR4	male	HB	HY1
DR5	male	HB	HY1
ALT6	female	HB	NA
ALT8	male	HB	HY1
ALT9	male	HB	HY1
LEC10	NA	HB	NA
LEC12	male	HB	HY2
LEC9	male	HB	HY1
RH-2002-20	male	HB	HY1
RH-2002-27	male	HB	HY1
RH-2002-2	male	HA	HY1
C5	female	HB	NA
L28	female	HB	NA
HB10	female	HB	NA
HB11	female	HB	NA
HB15	female	HB	NA
LH112	male	HB	HY1
LH54	female	HB	NA
LH75	female	HB	NA
501	male	HB	HY1
511	female	HB	NA
515	female	HB	NA
WMT08	female	HB	NA
WMT15	female	HB	NA
WMT26	female	HB	NA
V-06	female	HB	NA
V-08	male	HB	HY1
V-09	NA	HB	NA
ZW-02	NA	HB	NA
ZW-11	male	HA	HY1
ZW-12	female	HB	NA
OAR481	female	HB	NA
OAR488	female	HB	NA
OAR496	female	HB	NA
OAR682	NA	HB	NA
OAR686	female	HB	NA
OAR941	male	HB	HY1
OAR692	male	HB	HY1
OAR780	female	HB	NA
OAR904	female	HB	NA
Oa074	female	HB	NA
Oa075	NA	HB	NA
Oa076	female	HB	NA
Oa174	female	HB	NA
Oa187	female	HB	NA
Oa197	female	HB	NA
SO118	male	HB	HY1
SO86	male	HB	HY1
ZO104	male	HB	HY1
Xis1474	female	HB	NA
Xis1539	female	HB	NA
NOS037	male	HB	HY1
NOS452	male	HB	HY1
NOS453	male	HB	HY1
NOS462	male	HB	HY1
NOS463	male	HB	HY1
NOS001	male	HB	HY1
NW56	male	HB	HY1
NW57	male	HB	HY1
NW60	male	HB	HY1
NOS101	NA	HB	NA
NOS105	female	HB	NA
NOS477	male	HB	HY1
PRAM11	female	HB	NA
PRAM16	male	HA	HY1
PRAM7	male	HA	HY1
EFR208	female	HB	NA
EFR212	female	HB	NA
EFR213	female	HA	NA
EFR215	female	HC	NA
EFR216	female	HA	NA
EFR219	NA	HA	NA
VF-02	NA	HB	NA
VF-06	female	HB	NA
VF-10	NA	HA	NA
VF-12	female	HB	NA
SFK193	female	HA	NA
SFK194	female	HA	NA
SFK198	female	HB	NA
SFK195	female	HB	NA
SFK197	female	HA	NA
SFK201	female	HC	NA
SFK203	female	HA	NA
SFK204	female	HA	NA
SFK205	female	HB	NA
SFK206	female	HA	NA
Gotland24512	female	HB	NA
Gotland24513	female	HB	NA
Gotland24514	male	HB	HY1
Gotland24506	female	HB	NA
Gotland24507	female	HB	NA
Gotland24508	female	HB	NA
Gotland24510	male	HB	HY1
Gotland24515	male	HB	HY1
Gotland24516	male	HB	HY1
Gotland24517	female	HB	NA
BBS-3534	male	HB	HY2
BBS-3551	female	HB	NA
BBS-3554	female	HB	NA
BENT-3164	female	HB	NA
BENT-3261	female	HB	NA
BENT-3269	male	HB	HY1
WBS-319	female	HB	NA
WBS-3556	male	HB	HY2
WBS-3562	female	HB	NA
K-04	female	HB	NA
K-07	male	HA	HY1
K-10	female	HB	NA
ROM454	female	HA	NA
H-03	female	HB	NA
H-04	female	HB	NA
H-09	male	HB	HY1
OD-09	female	HB	NA
OD-10	female	HB	NA
OD-11	female	HB	NA
T-01	male	HB	HY1
T-11	male	HB	HY1
T-02	male	HB	HY1
TEX454	female	HA	NA
S-04	male	HB	HY2
S-05	female	HB	NA
S-08	female	HB	NA
MK13	male	HB	HY1
MK15	female	HB	NA
MK18	female	HB	NA
OL13	male	HB	HY1
OL14	female	HA	NA
OL16	NA	HB	NA
POG14	male	HB	HY1
POG24	male	HB	HY1
POG8	male	HB	HY1
Rip2447	female	HB	NA
SWAA27	female	HB	NA
SWAN3	female	HB	NA
SWAN4	female	HB	NA
LAC84	male	HB	HY1
LAC1	male	HB	HY1
MERA1	NA	HA	NA
MER454	female	HA	NA
MERC1	male	HB	HY1
SALC1	female	HB	NA
SALA2	NA	HB	NA
WHSF1	female	HB	NA
OMN212	female	HB	NA
OMN214	female	HB	NA
OMN215	NA	HB	NA
BMN3	female	HB	NA
OB-060	male	HB	HY2
OB-072	male	HB	HY2
OS-011	female	HB	NA
OS-017	female	HB	NA
OS-021	NA	HB	NA
OSI1141	male	HB	HY2
OSI1142	female	HB	NA
OSI1143	female	HB	NA
BSI3	female	HB	NA
BCS3	male	HB	HY2
GCN4	female	HB	NA
IROO-D6-0002	male	o.HCE	o.HY2
IROO-D6-0005	male	o.HCE	o.HY2
IROO-E5-5146	male	o.HCE	o.HY2
IROO-E3-5492	female	o.HCE	NA
IROO-C3-0001	male	o.HCE	o.HY2
IROO-D6-0003	male	o.HCE	o.HY2
IROO-D6-0004	male	o.HCE	o.HY2
IROO-F5-5079	male	o.HCE	o.HY2
IROO-N13-5061	female	o.HCE	NA
IROO-K7-0642	male	NA	o.HY2
IROO-D6-5104	male	o.HCE	o.HY2
IROO-J11-0905	male	o.HCE	o.HY2
IROO-J11-0602	female	o.HCE	NA
IROO-D6-0006	male	o.HCE	o.HY2
IROO-M12-9997	male	o.HCE	o.HY1
266	male	o.HCE	o.HY2
267	male	o.HCE	NA
271	female	NA	NA
272	female	NA	NA
273	female	o.HCE	NA
TH.1	male	NA	NA
TH.2	male	o.HCE	NA
KR.4	male	NA	NA
KR.6	male	NA	NA
SH.7	male	o.HCE	o.HY2
YZ.10	male	NA	NA
YZ.11	NA	NA	NA
YZ.12	female	o.HCE	NA
KR.15	female	o.HCE	NA
SH.19	female	o.HCE	NA
SH.20	female	o.HCE	NA
BJ1-2	female	NA	NA
BJ2-1	female	NA	NA
BJ3-1	female	NA	NA
BJ4-1	female	NA	NA
BJR5	female	NA	NA
BJR6	male	NA	NA
BJ-IROV-AB8-1004	male	NA	NA
BJ-IROV-AB8-1005	male	NA	NA
BJ-IROV-AB8-1006	male	NA	NA

## Sheet: Table S8
Table S8. Likelihood estimates for different migration number calculated using OrientaGraph
Migration Events	Likelihood
1	-388.081
2	30.5946
3	134.746
4	148.334
5	148.334

## Sheet: Table S9
Table S8. Haplotype information of Cyt-b sequences.
Haplotype	Frequency of Haplotype	Individuals' ID or Accession Number	Geographic regions	Sampling locations	Lineages
Hap_95	1	KF677296	Ovis aries	Turkey	A
Hap_107	1	MW677258	aries	Iran	A
Hap_44	3	KF677306	Ovis gmelini anatolica	Turkey	A
Hap_44		KF677304	Ovis gmelini anatolica	Turkey	A
Hap_44		KF677299	Ovis aries	Turkey	A
Hap_113	1	MW677268	aries	Iran	A
Hap_116	2	MW677276	aries	Iran	A
Hap_116		MW677277	aries	Iran	A
Hap_110	1	MW677262	aries	Iran	A
Hap_38	48	MW677352	gmelini	Turkey	A
Hap_38		MW677351	gmelini	Turkey	A
Hap_38		MW677350	gmelini	Turkey	A
Hap_38		MW677347	gmelini	Turkey	A
Hap_38		MW677346	gmelini	Turkey	A
Hap_38		MW677345	gmelini	Turkey	A
Hap_38		MW677344	gmelini	Turkey	A
Hap_38		MW677343	gmelini	Turkey	A
Hap_38		MW677342	gmelini	Turkey	A
Hap_38		MW677338	gmelini	Turkey	A
Hap_38		MW677336	gmelini	Turkey	A
Hap_38		MW677335	gmelini	Turkey	A
Hap_38		MW677334	gmelini	Turkey	A
Hap_38		MW677333	gmelini	Turkey	A
Hap_38		MW677332	gmelini	Turkey	A
Hap_38		MW677330	gmelini	Turkey	A
Hap_38		MW677329	gmelini	Turkey	A
Hap_38		MW677327	gmelini	Turkey	A
Hap_38		MW677326	gmelini	Turkey	A
Hap_38		MW677325	gmelini	Turkey	A
Hap_38		MW677324	gmelini	Turkey	A
Hap_38		MW677323	gmelini	Turkey	A
Hap_38		MW677322	gmelini	Turkey	A
Hap_38		FJ936199	gmelini	Turkey	A
Hap_38		FJ936198	gmelini	Turkey	A
Hap_38		EU365973	gmelini	Turkey	A
Hap_38		HM236174	Ovis aries	Australia	A
Hap_38		HM236175	Ovis aries	Australia	A
Hap_38		MW677245	aries	Iran	A
Hap_38		MW677251	aries	Iran	A
Hap_38		MW677252	aries	Iran	A
Hap_38		MW677253	aries	Iran	A
Hap_38		MW677255	aries	Iran	A
Hap_38		MW677256	aries	Iran	A
Hap_38		MW677265	aries	Iran	A
Hap_38		MW677269	aries	Iran	A
Hap_38		MW677270	aries	Iran	A
Hap_38		MW677272	aries	Iran	A
Hap_38		MW677274	aries	Iran	A
Hap_38		MW677281	aries	Iran	A
Hap_38		MW677282	aries	Iran	A
Hap_38		MW677283	aries	Iran	A
Hap_38		MW677285	aries	Iran	A
Hap_38		MW677286	aries	Iran	A
Hap_38		MW677287	aries	Iran	A
Hap_38		MW677297	aries	Iran	A
Hap_38		MW677302	aries	Iran	A
Hap_38		MW677304	aries	Iran	A
Hap_104	1	MW677249	aries	Iran	A
Hap_106	1	MW677254	aries	Iran	A
Hap_117	1	MW677278	aries	Iran	A
Hap_63	1	EU365974	aries	Iran	A
Hap_108	1	MW677260	aries	Iran	A
Hap_49	4	FJ936204	gmelini	Iran
Hap_49		FJ936194	gmelini	Iran
Hap_49		FJ936188	gmelini	Iran
Hap_49		EU365976	gmelini	Iran
Hap_93	1	KF677294	Ovis aries	Turkey	D
Hap_100	2	HM236180	Ovis aries	Turkey	D
Hap_100		HM236181	Ovis aries	Turkey	D
Hap_98	1	KF677301	Ovis aries	Turkey	D
Hap_25	3	MW677415	gmelini	Iran
Hap_25		MW677414	gmelini	Iran
Hap_25		EU366016	gmelini	Iran
Hap_53	1	EU366055	gmelini	Iran
Hap_36	8	MW677365	gmelini	Iran
Hap_36		MW677364	gmelini	Iran
Hap_36		MW677363	gmelini	Iran
Hap_36		MW677362	gmelini	Iran
Hap_36		MW677361	gmelini	Iran
Hap_36		MW677359	gmelini	Iran
Hap_36		MW677358	gmelini	Iran
Hap_36		FJ936200	gmelini	Iran
Hap_37	2	MW677360	gmelini	Iran
Hap_37		FJ936201	gmelini	Iran
Hap_34	2	MW677370	aries musimon	France	B
Hap_34		EU365990	musimon	France	B
Hap_119	1	MW677300	aries	Iran	B
Hap_102	1	MW677244	aries	Iran	B
Hap_118	1	MW677299	aries	Iran	B
Hap_114	1	MW677271	aries	Iran	B
Hap_120	1	MW677303	aries	Iran	B
Hap_94	2	KF677295	Ovis aries	Turkey	B
Hap_94		KF677302	Ovis aries	Turkey	B
Hap_42	13	KF938360	gmelini	Kazakhstan	B
Hap_42		HM236185	aries		B
Hap_42		HM236184	aries		B
Hap_42		FR873152	aries musimon		B
Hap_42		EU365975	gmelini	Iran	B
Hap_42		HM236176	Ovis aries	Turkey	B
Hap_42		HM236177	Ovis aries	Turkey	B
Hap_42		MW677248	aries	Iran	B
Hap_42		MW677266	aries	Iran	B
Hap_42		MW677275	aries	Iran	B
Hap_42		MW677296	aries	Iran	B
Hap_42		MW677298	aries	Iran	B
Hap_42		MW677301	aries	Iran	B
Hap_45	1	FR873150	aries musimon		B
Hap_24	5	D84203	musimon		B
Hap_24		MW677438	gmelini	France	B
Hap_24		MG489885	Ovis aries musimon		B
Hap_24		FR873151	aries musimon		B
Hap_24		EU365977	musimon	France	B
Hap_105	1	MW677250	aries	Iran	B
Hap_10	2	IROO-M12-9997	gmelini	Iran
Hap_10		266	gmelini	Iran
Hap_22	1	YZ.12	gmelini	Iran
Hap_27	9	MW677412	gmelini	Iran
Hap_27		MW677410	gmelini	Iran
Hap_27		MW677409	gmelini	Iran
Hap_27		MW677408	gmelini	Iran
Hap_27		MW677407	gmelini	Iran
Hap_27		FJ936206	gmelini	Iran
Hap_27		FJ936205	gmelini	Iran
Hap_27		EU366010	gmelini	Iran
Hap_27		MW677411	gmelini	Iran
Hap_35	1	MW677366	gmelini	Turkey
Hap_9	1	IROO-K7-0642	gmelini	Iran
Hap_54	1	EU366053	gmelini	Iran
Hap_31	3	MW677387	gmelini	Iran
Hap_31		MW677386	gmelini	Iran
Hap_31		EU366003	gmelini	Iran
Hap_52	1	EU366073	gmelini	Iran
Hap_67	1	EU365991	Hybrid gmelini x vignei	Iran
Hap_72	3	EU366009	Hybrid gmelini x vignei	Iran
Hap_72		FJ936223	Hybrid gmelini x vignei	Iran
Hap_72		FJ936228	Hybrid gmelini x vignei	Iran
Hap_10	2	IROO-M12-9997		Iran
Hap_10		266		Iran
Hap_22	1	YZ.12		Iran
Hap_27	9	MW677412	gmelini	Iran
Hap_27		MW677411	gmelini	Iran
Hap_27		MW677410	gmelini	Iran
Hap_27		MW677409	gmelini	Iran
Hap_27		MW677408	gmelini	Iran
Hap_27		MW677407	gmelini	Iran
Hap_27		FJ936206	gmelini	Iran
Hap_27		FJ936205	gmelini	Iran
Hap_27		EU366010	gmelini
Hap_35	1	MW677366	gmelini	Turkey
Hap_7	1	IROO-J11-0602	gmelini	Iran
Hap_28	12	MW677399	gmelini	Iran
Hap_28		MW677398	gmelini	Iran
Hap_28		MW677397	gmelini	Iran
Hap_28		MW677396	gmelini	Iran
Hap_28		MW677395	gmelini	Iran
Hap_28		MW677394	gmelini	Iran
Hap_28		MW677393	gmelini	Iran
Hap_28		MW677392	gmelini	Iran
Hap_28		MW677391	gmelini	Iran
Hap_28		MW677390	gmelini	Iran
Hap_28		FJ936189	gmelini	Iran
Hap_28		EU366004	gmelini	Iran
Hap_26	1	MW677413	gmelini	Iran
Hap_56	1	EU366015	gmelini	Iran
Hap_4	5	IROO-D6-0002	gmelini	Iran
Hap_4		IROO-D6-0004	gmelini	Iran
Hap_4		IROO-D6-0006	gmelini	Iran
Hap_4		IROO-D6-5104	gmelini	Iran
Hap_4		IROO-E3-5492	gmelini	Iran
Hap_6	2	IROO-D6-0005	gmelini	Iran
Hap_6		IROO-F5-5079	gmelini	Iran
Hap_41	1	LN651259	Ovis gmelini ophion	Cyprus
Hap_50	2	FJ936203	gmelini	Iran
Hap_50		EU365996	gmelini	Iran
Hap_33	12	MW677380	gmelini	Iran
Hap_33		MW677376	gmelini	Iran
Hap_33		MW677367	gmelini	Turkey
Hap_33		MW677240	gmelini	Iran
Hap_33		MW677239	gmelini	Iran
Hap_33		KF312238	Ovis gmelini ophion	Cyprus
Hap_33		FR873149	Ovis gmelini ophion	Cyprus
Hap_33		FJ936209	gmelini	Iran
Hap_33		FJ936197	gmelini	Iran
Hap_33		FJ936193	gmelini	Iran
Hap_33		FJ936186	gmelini	Iran
Hap_33		EU365979	gmelini	Iran
Hap_5	2	IROO-D6-0003	gmelini	Iran
Hap_5		IROO-E5-5146	gmelini	Iran
Hap_62	1	EU365980	gmelini	Iran
Hap_55	1	EU366040	gmelini	Armenia
Hap_39	8	MW677341	gmelini	Turkey
Hap_39		MW677340	gmelini	Turkey
Hap_39		MW677339	gmelini	Turkey
Hap_39		MW677337	gmelini	Turkey
Hap_39		MW677331	gmelini	Turkey
Hap_39		MW677328	gmelini	Turkey
Hap_39		FJ936185	gmelini	Turkey
Hap_39		EU365986	gmelini	Turkey
Hap_61	1	EU365987	gmelini	Turkey
Hap_43	2	KF677307	Ovis gmelini	Turkey
Hap_43		KF677305	Ovis gmelini anatolica	Turkey
Hap_66	1	EU365982	Hybrid gmelini x vignei	Iran
Hap_16	7	KR.15		Iran
Hap_16		EU365981	gmelini
Hap_16		FJ936234	Hybrid gmelini x vignei	Iran
Hap_16		FJ936235	Hybrid gmelini x vignei	Iran
Hap_16		MW677241	Hybrid gmelini x vignei	Iran
Hap_16		MW677436	Hybrid gmelini x vignei	Iran
Hap_16		MW677437	Hybrid gmelini x vignei	Iran
Hap_48	1	FJ936207	gmelini	Iran
Hap_8	1	IROO-J11-0905	NA	Iran
Hap_15	4	273	NA	Iran
Hap_15		SH.19	NA	Iran
Hap_15		SH.20	NA	Iran
Hap_15		SH.7	NA	Iran
Hap_12	1	267	NA	Iran
Hap_46	1	FJ936211	gmelini	Iran
Hap_11	1	IROO-N13-5061	NA	Iran
Hap_79	2	EU366027	Hybrid gmelini x vignei	Iran
Hap_79		FJ936226	Hybrid gmelini x vignei	Iran
Hap_87	3	EU366035	Hybrid gmelini x vignei	Iran
Hap_87		MW677433	Hybrid gmelini x vignei	Iran
Hap_87		MW677434	Hybrid gmelini x vignei	Iran
Hap_111	1	MW677264	aries	Iran	C
Hap_121	1	MW677305	aries	Iran	C
Hap_97	2	KF677298	Ovis aries	Turkey	C
Hap_97		KF677300	Ovis aries	Turkey	C
Hap_47	5	FJ936208	gmelini	Iran	C
Hap_47		MW677243	aries	Iran	C
Hap_47		MW677246	aries	Iran	C
Hap_47		MW677257	aries	Iran	C
Hap_47		MW677259	aries	Iran	C
Hap_109	1	MW677261	aries	Iran	C
Hap_115	1	MW677273	aries	Iran	C
Hap_40	1	MW677238	gmelini	Iran	C
Hap_99	5	HM236178	Ovis aries	Turkey	C
Hap_99		HM236179	Ovis aries	Turkey	C
Hap_99		MW677263	aries	Iran	C
Hap_99		MW677279	aries	Iran	C
Hap_99		MW677280	aries	Iran	C
Hap_112	2	MW677267	aries	Iran	C
Hap_112		MW677284	aries	Iran	C
Hap_3	1	IROO-C3-0001		Iran
Hap_32	12	MW677385	gmelini	Iran
Hap_32		MW677381	gmelini	Iran
Hap_32		MW677378	gmelini	Iran
Hap_32		MW677375	gmelini	Iran
Hap_32		MW677349	gmelini	Iran
Hap_32		MW677348	gmelini	Iran
Hap_32		MW677236	gmelini	Iran
Hap_32		FJ936210	gmelini	Iran
Hap_32		FJ936202	gmelini	Iran
Hap_32		FJ936192	gmelini	Iran
Hap_32		EU366001	gmelini	Iran
Hap_32		HM236182	Ovis aries	Israel	E
Hap_58	1	EU366000	gmelini	Iran
Hap_59	1	EU365998	gmelini	Iran
Hap_51	2	FJ936196	gmelini	Iran
Hap_51		EU366070	gmelini	Iran
Hap_101	1	HM236183	Ovis aries	Turkey	E
Hap_19	1	TH.2
Hap_30	11	MW677388	gmelini	Iran
Hap_30		MW677384	gmelini	Iran
Hap_30		MW677379	gmelini	Iran
Hap_30		MW677357	gmelini	Iran
Hap_30		MW677356	gmelini	Iran
Hap_30		MW677355	gmelini	Iran
Hap_30		MW677354	gmelini	Iran
Hap_30		MW677353	gmelini	Iran
Hap_30		FJ936191	gmelini	Iran
Hap_30		FJ936190	gmelini	Iran
Hap_30		EU365988	gmelini	Iran
Hap_60	1	EU365989	gmelini	Iran
Hap_96	2	KF677297	Ovis aries	Turkey	E
Hap_96		KF677303	Ovis aries	Turkey	E
Hap_29	7	MW677389	gmelini	Iran
Hap_29		MW677383	gmelini	Iran
Hap_29		MW677382	gmelini	Iran
Hap_29		MW677377	gmelini	Iran
Hap_29		FJ936195	gmelini	Iran
Hap_29		FJ936187	gmelini	Iran
Hap_29		EU365997	gmelini	Iran
Hap_57	1	EU366002	gmelini	Iran
Hap_23	1	EU365999	gmelini	Iran
Hap_103	1	MW677247	aries	Iran	E
Hap_75	1	EU366023	Hybrid gmelini x vignei	Iran
Hap_76	1	EU366024	Hybrid gmelini x vignei	Iran
Hap_90	1	EU366068	Hybrid gmelini x vignei	Iran
Hap_88	1	EU366036	Hybrid gmelini x vignei	Iran
Hap_89	1	EU366037	Hybrid gmelini x vignei	Iran
Hap_21	1	YZ.11
Hap_77	1	EU366025	Hybrid gmelini x vignei	Iran
Hap_73	1	EU366020	Hybrid gmelini x vignei	Iran
Hap_74	1	EU366021	Hybrid gmelini x vignei	Iran
Hap_91	1	FJ936229	Hybrid gmelini x vignei	Iran
Hap_71	1	EU366008	Hybrid gmelini x vignei	Iran
Hap_69	1	EU366006	Hybrid gmelini x vignei	Iran
Hap_85	1	EU366033	Hybrid gmelini x vignei	Iran
Hap_14	1	272
Hap_17	1	KR.4
Hap_80	1	EU366028	Hybrid gmelini x vignei	Iran
Hap_84	1	EU366032	Hybrid gmelini x vignei	Iran
Hap_88	1	EU366036	Hybrid gmelini x vignei	Iran
Hap_81	1	EU366029	Hybrid gmelini x vignei	Iran
Hap_82	1	EU366030	Hybrid gmelini x vignei	Iran
Hap_92	1	FJ936233	Hybrid gmelini x vignei	Iran
Hap_64	1	AJ867261	Ovis gmelini	Turkey
Hap_20	12	YZ.10
Hap_20		EU366022	Hybrid gmelini x vignei	Iran
Hap_20		FJ936225	Hybrid gmelini x vignei	Iran
Hap_20		FJ936227	Hybrid gmelini x vignei	Iran
Hap_20		MW677421	Hybrid gmelini x vignei	Iran
Hap_20		MW677422	Hybrid gmelini x vignei	Iran
Hap_20		MW677423	Hybrid gmelini x vignei	Iran
Hap_20		MW677424	Hybrid gmelini x vignei	Iran
Hap_20		MW677425	Hybrid gmelini x vignei	Iran
Hap_20		MW677426	Hybrid gmelini x vignei	Iran
Hap_20		MW677427	Hybrid gmelini x vignei	Iran
Hap_20		MW677432	Hybrid gmelini x vignei	Iran
Hap_18	5	TH.1
Hap_18		EU366019	Hybrid gmelini x vignei	Iran
Hap_18		FJ936224	Hybrid gmelini x vignei	Iran
Hap_18		MW677418	Hybrid gmelini x vignei	Iran
Hap_18		MW677419	Hybrid gmelini x vignei	Iran
Hap_13	2	271
Hap_13		KR.6
Hap_68	10	EU366005	Hybrid gmelini x vignei	Iran
Hap_68		FJ936222	Hybrid gmelini x vignei	Iran
Hap_68		FJ936230	Hybrid gmelini x vignei	Iran
Hap_68		MW677400	Hybrid gmelini x vignei	Iran
Hap_68		MW677401	Hybrid gmelini x vignei	Iran
Hap_68		MW677402	Hybrid gmelini x vignei	Iran
Hap_68		MW677403	Hybrid gmelini x vignei	Iran
Hap_68		MW677404	Hybrid gmelini x vignei	Iran
Hap_68		MW677405	Hybrid gmelini x vignei	Iran
Hap_68		MW677420	Hybrid gmelini x vignei	Iran
Hap_83	2	EU366031	Hybrid gmelini x vignei	Iran
Hap_83		MW677431	Hybrid gmelini x vignei	Iran
Hap_78	4	EU366026	Hybrid gmelini x vignei	Iran
Hap_78		MW677428	Hybrid gmelini x vignei	Iran
Hap_78		MW677429	Hybrid gmelini x vignei	Iran
Hap_78		MW677430	Hybrid gmelini x vignei	Iran
Hap_65	3	EU365978	Hybrid gmelini x vignei	Iran
Hap_65		MW677237	Hybrid gmelini x vignei	Iran
Hap_65		MW677435	Hybrid gmelini x vignei	Iran
Hap_70	3	EU366007	Hybrid gmelini x vignei	Iran
Hap_70		FJ936231	Hybrid gmelini x vignei	Iran
Hap_70		FJ936232	Hybrid gmelini x vignei	Iran
Hap_1	2	NC_015889.1	Ovis canadensis
Hap_1		JN181255	Ovis canadensis
Hap_2		MH094035	Ovis canadensis

## Sheet: Table S10
Table S9. D-statistics from Iranian Asiatic mouflon to SSA populations.
P1	P2	P3	D-statistic	Z-score	P-value	f4-ratio	BBAA	ABBA	BABA
MEN	BGE	O.gmelini_1	0.00419786	3.20094	0.0013698	0	2286090	1169080	1159300
MEN	NES	O.gmelini_1	0.0034538	2.98347	0.00284998	0	2292130	1173030	1164950
MEN	GUR	O.gmelini_1	0.00428721	2.94328	0.00324758	0	2319870	1148770	1138960
MEN	BAS	O.gmelini_1	0.00339218	2.64409	0.00819103	0	2270160	1183760	1175750
MEN	GUR	O.gmelini_2	0.00486736	2.48383	0.0129978	0.00665922	2143840	1185400	1173910
MEN	BGE	O.gmelini_2	0.0043895	2.48074	0.0131111	0.00610879	2110500	1205220	1194690
MEN	GAR	O.gmelini_1	0.00324561	2.46748	0.0136067	0	2284910	1167630	1160070
MEN	SUM	O.gmelini_1	0.00317396	2.37368	0.017612	0	2286940	1165330	1157950
MEN	SUM	O.gmelini_2	0.00384071	2.16114	0.0306842	0.0053318	2110390	1201580	1192380
MEN	NES	O.gmelini_2	0.00334179	2.10498	0.0352929	0.00466742	2116440	1208290	1200240
MEN	VEM	O.gmelini_1	0.00247451	1.95027	0.0511444	0	2293390	1172460	1166670
MEN	BAS	O.gmelini_2	0.0031565	1.86648	0.0619748	0.00445326	2096040	1220300	1212620
MEN	MES	O.gmelini_1	0.00234302	1.81911	0.0688946	0	2291300	1173910	1168420
MEN	GAR	O.gmelini_2	0.00310081	1.64437	0.1001	0.00431194	2109150	1202730	1195290
MEN	KAG	O.gmelini_1	0.00178043	1.57789	0.114591	0	2279720	1177900	1173710
MEN	MRS	O.gmelini_1	0.00206661	1.54408	0.122568	0	2295420	1170800	1165970
MEN	KIL	O.gmelini_1	0.00203426	1.53139	0.125673	0	2295060	1172290	1167530
MEN	THA	O.gmelini_2	0.00233814	1.42083	0.155365	0.00326373	2119870	1206380	1200750
MEN	KAG	O.gmelini_2	0.00207311	1.36371	0.17266	0.00291371	2104370	1214370	1209340
MEN	KAJ	O.gmelini_1	0.0015361	1.31457	0.188654	0	2289940	1170600	1167010
MEN	VEM	O.gmelini_2	0.00218129	1.29882	0.194007	0.00304715	2117610	1207120	1201860
MEN	THA	O.gmelini_1	0.00157605	1.23117	0.218259	0	2295990	1169570	1165890
PAS	MEN	O.gmelini_2	0.00177511	1.16288	0.244879	0.00251412	2125450	1226320	1221980
PAS	MEN	O.gmelini_1	0.00125905	1.11921	0.26305	1	2299800	1189690	1186700
MEN	ITT	O.gmelini_1	0.00121371	1.06149	0.288466	0	2326160	1151550	1148760
MEN	JLS	O.gmelini_1	0.00135229	1.03355	0.301345	0	2300480	1167560	1164400
MEN	KAJ	O.gmelini_2	0.001649	1.01907	0.30817	0.00230379	2114580	1206600	1202620
MEN	KAR	O.gmelini_2	0.0014079	0.923212	0.355897	0.00195266	2127550	1197540	1194170
MEN	MRS	O.gmelini_2	0.00155412	0.899107	0.368596	0.00216856	2119720	1204990	1201250
MEN	ITT	O.gmelini_2	0.00136484	0.882799	0.377345	0.00187652	2150290	1187110	1183870
MEN	KIL	O.gmelini_2	0.00140368	0.799366	0.424078	0.00196148	2119720	1206560	1203170
MEN	KAC	O.gmelini_2	0.00138607	0.743978	0.45689	0.00193434	2120100	1204960	1201620
MEN	MES	O.gmelini_2	0.000969512	0.569846	0.568782	0.0013559	2116600	1207030	1204690
MEN	KAC	O.gmelini_1	0.00046072	0.31537	0.752481	0	2296440	1168060	1166980
MEN	JLS	O.gmelini_2	0.000561314	0.311339	0.755543	0.000781865	2125450	1201700	1200350
MEN	KAR	O.gmelini_1	0.000156927	0.139161	0.889323	0	2304590	1160600	1160230

[truncated: 5 more sheets: Table S11, Table S12, Table S13, Table S14, Table S15]
